# Supplementary material for: Environmental Factors, Developmental Genes and Oxidative Stress Determine Inter-Species Variability in Seed Longevity in Salicaceae
Source: Plants (Basel). 2025 Sep 13;14(18):2861. doi: 10.3390/plants14182861 (PMC12473942; doi:10.3390/plants14182861)
Supplement: Supplementary file 1 [file plants-14-02861-s001.zip]

Archive with 8 entries (8 files):
- Chen et al 2025 Final Plants Supplemental Figures and tables.pdf
- Data S1 P. euphratica 0d vs 10d.xls
- Data S2 P.Davidiana0d vs10d.xls
- Data S3 GO enrichment.xlsx
- Data S4 TF.xls
- Data S5 late maturation.xls
- Data S6 KEGG patyway genes.xlsx
- Data S7 glutathione metabolism.xls
