# Supplementary material for: Environmental Factors, Developmental Genes and Oxidative Stress Determine Inter-Species Variability in Seed Longevity in Salicaceae
Source: Plants (Basel). 2025 Sep 13;14(18):2861. doi: 10.3390/plants14182861 (PMC12473942; doi:10.3390/plants14182861)
Supplement: Supplementary file 1 [file plants-14-02861-s001.zip › Data S1 P. euphratica 0d vs 10d.xls]

id	Euphratica0d1_count	Euphratica0d2_count	Euphratica0d3_count	Euphratica10d1_count	Euphratica10d2_count	Euphratica10d3_count	Euphratica0d1_fpkm	Euphratica0d2_fpkm	Euphratica0d3_fpkm	Euphratica10d1_fpkm	Euphratica10d2_fpkm	Euphratica10d3_fpkm	Euphratica0d_mean	Euphratica10d_mean	log2(fc)	PValue	FDR	Symbol	Description	KEGG_A_class	KEGG_B_class	Pathway	K_ID	GO Component	GO Function	GO Process	TF_family
ncbi_105124157	26	90	35	0	0	0	1.215	4.229	1.268	0	0	0	2.237333333	0.001	-11.1275645	2.04E-08	0.000366639	LOC105124157	ubiquinol-cytochrome-c reductase complex assembly factor 1-like, transcript variant X1	-	-	-	-	GO:0005575//cellular_component;GO:0005622//intracellular;GO:0005623//cell;GO:0005737//cytoplasm;GO:0005739//mitochondrion;GO:0005740//mitochondrial envelope;GO:0005743//mitochondrial inner membrane;GO:0016020//membrane;GO:0019866//organelle inner membrane;GO:0031090//organelle membrane;GO:0031410//cytoplasmic vesicle;GO:0031966//mitochondrial membrane;GO:0031967//organelle envelope;GO:0031975//en…	-	GO:0006417//regulation of translation;GO:0006996//organelle organization;GO:0007005//mitochondrion organization;GO:0007030//Golgi organization;GO:0008150//biological_process;GO:0009889//regulation of biosynthetic process;GO:0009891//positive regulation of biosynthetic process;GO:0009893//positive regulation of metabolic process;GO:0009987//cellular process;GO:0010256//endomembrane system organiza…	--
ncbi_105134010	220	296	312	74	154	100	2.078	2.797	2.278	0.703	1.508	0.806	2.384333333	1.005666667	-1.245433745	4.57E-08	0.000366639	LOC105134010	1-phosphatidylinositol-3-phosphate 5-kinase FAB1B-like, transcript variant X1	Metabolism;Cellular Processes;Metabolism;Environmental Information Processing	Global and overview maps;Transport and catabolism;Carbohydrate metabolism;Signal transduction	ko01100//Metabolic pathways;ko04145//Phagosome;ko00562//Inositol phosphate metabolism;ko04070//Phosphatidylinositol signaling system	K00921;K00921;K00921;K00921	-	GO:0005524//ATP binding;GO:0016307//phosphatidylinositol phosphate kinase activity;GO:0016887//ATPase activity;GO:0046872//metal ion binding	GO:0046488//phosphatidylinositol metabolic process	--
ncbi_105121707	453	432	641	942	877	1120	37.22	35.521	40.806	77.572	74.705	78.975	37.849	77.084	1.026176254	4.60E-08	0.000366639	LOC105121707	zinc finger protein 593-like, transcript variant X2	-	-	-	-	-	GO:0008270//zinc ion binding	-	--
ncbi_105129022	13	12	19	62	51	72	1.069	0.988	1.211	5.112	cytocrhome c	5.083	1.089333333	4.848333333	2.154043408	6.18E-08	0.000366639	LOC105129022	thaumatin-like protein	-	-	-	-	-	-	-	--
ncbi_105131061	1115	1048	1412	1960	1944	2484	106.069	99.771	104.073	186.874	191.729	202.798	103.3043333	193.8003333	0.90767028	6.60E-08	0.000366639	LOC105131061	pleckstrin homology domain-containing protein 1-like	-	-	-	-	-	-	-	--
ncbi_105118724	538	536	659	977	926	1058	55.684	55.533	52.849	101.329	99.33	93.977	54.68866667	98.212	0.844657422	7.47E-08	0.000366639	LOC105118724	60S ribosomal protein L38, transcript variant X1	Genetic Information Processing	Translation	ko03010//Ribosome	K02923	GO:0005840//ribosome	GO:0003735//structural constituent of ribosome	GO:0006412//translation	--
ncbi_105115103	17554	17657	23560	31987	30656	36931	1893.299	1905.855	1968.827	3457.751	3427.953	3418.464	1922.660333	3434.722667	0.837089703	1.44E-07	0.000607078	LOC105115103	late embryogenesis abundant protein Lea5	-	-	-	-	-	-	GO:0006950//response to stress;GO:0008150//biological_process;GO:0050896//response to stimulus	--
ncbi_105126252	4840	4968	6075	8315	8002	9905	434.721	446.557	422.749	748.47	745.134	763.472	434.6756667	752.3586667	0.791481257	1.69E-07	0.000621592	LOC105126252	60S acidic ribosomal protein P1, transcript variant X1	Genetic Information Processing	Translation	ko03010//Ribosome	K02942	-	-	-	--
ncbi_105140746	386	451	548	789	766	912	8.225	9.635	9.06	16.868	16.935	16.695	8.973333333	16.83266667	0.90754784	2.35E-07	0.000769527	LOC105140746	mechanosensitive ion channel protein 10-like	-	-	-	-	GO:0005575//cellular_component;GO:0005623//cell;GO:0005886//plasma membrane;GO:0009523//photosystem II;GO:0016020//membrane;GO:0016021//integral component of membrane;GO:0031224//intrinsic component of membrane;GO:0044425//membrane part;GO:0044464//cell part;GO:0071944//cell periphery	GO:0003674//molecular_function;GO:0005215//transporter activity;GO:0008381//mechanosensitive ion channel activity;GO:0015267//channel activity;GO:0022803//passive transmembrane transporter activity;GO:0022836//gated channel activity;GO:0022857//transmembrane transporter activity	GO:0000302//response to reactive oxygen species;GO:0006810//transport;GO:0006811//ion transport;GO:0006820//anion transport;GO:0006950//response to stress;GO:0006979//response to oxidative stress;GO:0007275//multicellular organism development;GO:0007568//aging;GO:0008150//biological_process;GO:0008219//cell death;GO:0009581//detection of external stimulus;GO:0009582//detection of abiotic stimulus…	--
ncbi_105131070	387	431	518	769	698	845	35.607	39.686	36.927	70.914	66.582	66.724	37.40666667	68.07333333	0.863794344	4.41E-07	0.001297637	LOC105131070	uncharacterized LOC105131070	-	-	-	-	-	-	-	--
ncbi_105117304	219	226	233	92	96	144	19.534	20.201	16.137	8.228	8.895	11.019	18.624	9.380666667	-0.989400602	1.36E-06	0.003629034	LOC105117304	UTP--glucose-1-phosphate uridylyltransferase-like	-	-	-	-	-	GO:0070569//uridylyltransferase activity	-	--
ncbi_105140312	150	107	149	249	242	281	8.04	5.773	6.189	13.38	13.498	12.961	6.667333333	13.27966667	0.994037172	2.48E-06	0.006036914	LOC105140312	glucan endo-1,3-beta-glucosidase-like	-	-	-	-	-	GO:0004553//hydrolase activity, hydrolyzing O-glycosyl compounds	GO:0005975//carbohydrate metabolic process	--
ncbi_105140917	4467	4572	5817	7644	7064	9303	470.002	481.415	474.211	806.086	770.568	840.047	475.2093333	805.567	0.761441413	3.05E-06	0.006425845	LOC105140917	60S acidic ribosomal protein P2B-like	Genetic Information Processing	Translation	ko03010//Ribosome	K02943	-	-	GO:0009291//unidirectional conjugation	--
ncbi_105114540	7	3	0	31	29	26	0.229	0.098	0	1.015	0.982	0.731	0.109	0.909333333	3.060481104	3.58E-06	0.007028548	LOC105114540	beta-glucosidase 12-like, transcript variant X1	-	-	-	-	GO:0009341//beta-galactosidase complex	GO:0004553//hydrolase activity, hydrolyzing O-glycosyl compounds;GO:0004565//beta-galactosidase activity	GO:0005975//carbohydrate metabolic process;GO:0006012//galactose metabolic process;GO:0071704//organic substance metabolic process	--
ncbi_105120343	209	224	267	374	385	439	14.981	16.068	14.865	26.89	28.64	27.043	15.30466667	27.52433333	0.846735997	4.42E-06	0.008131663	LOC105120343	osmotin-like protein OSM34	-	-	-	-	-	-	-	--
ncbi_105113628	67	44	69	127	124	145	7.611	5.001	6.078	14.419	14.55	14.017	6.23	14.32866667	1.2016003	5.72E-06	0.009785308	LOC105113628	molybdopterin synthase sulfur carrier subunit, transcript variant X1	Genetic Information Processing	Folding, sorting and degradation	ko04122//Sulfur relay system	K21232	GO:0005575//cellular_component;GO:0005622//intracellular;GO:0005623//cell;GO:0005737//cytoplasm;GO:0005829//cytosol;GO:0044424//intracellular part;GO:0044444//cytoplasmic part;GO:0044464//cell part	GO:0000166//nucleotide binding;GO:0003674//molecular_function;GO:0003824//catalytic activity;GO:0005488//binding;GO:0036094//small molecule binding;GO:0097159//organic cyclic compound binding;GO:1901265//nucleoside phosphate binding;GO:1901363//heterocyclic compound binding	GO:0006464//cellular protein modification process;GO:0006732//coenzyme metabolic process;GO:0006777//Mo-molybdopterin cofactor biosynthetic process;GO:0006793//phosphorus metabolic process;GO:0006796//phosphate-containing compound metabolic process;GO:0006807//nitrogen compound metabolic process;GO:0007154//cell communication;GO:0007165//signal transduction;GO:0008150//biological_process;GO:00081…	--
MSTRG.7194	719	687	964	434	443	529	22.6	21.587	23.434	13.586	14.374	14.259	22.54033333	14.073	-0.679578944	6.41E-06	0.009785308	DOT2	XP_011011622.1 PREDICTED: SART-1 family protein DOT2 isoform X1 [Populus euphratica]	Genetic Information Processing	Transcription	ko03040//Spliceosome	K11984	GO:0005575//cellular_component;GO:0005622//intracellular;GO:0005623//cell;GO:0005634//nucleus;GO:0005730//nucleolus;GO:0005737//cytoplasm;GO:0005852//eukaryotic translation initiation factor 3 complex;GO:0030532//small nuclear ribonucleoprotein complex;GO:0031974//membrane-enclosed lumen;GO:0031981//nuclear lumen;GO:0032991//protein-containing complex;GO:0043226//organelle;GO:0043227//membrane-bo…	GO:0003743//translation initiation factor activity	GO:0000003//reproduction;GO:0000375//RNA splicing, via transesterification reactions;GO:0000377//RNA splicing, via transesterification reactions with bulged adenosine as nucleophile;GO:0000387//spliceosomal snRNP assembly;GO:0000398//mRNA splicing, via spliceosome;GO:0000481//maturation of 5S rRNA;GO:0003002//regionalization;GO:0003006//developmental process involved in reproduction;GO:0006139//n…	--
ncbi_105127515	3180	3073	3992	5120	4851	6161	244.135	236.115	237.512	394.051	386.188	405.974	239.254	395.4043333	0.724785637	6.42E-06	0.009785308	LOC105127515	early light-induced protein 1, chloroplastic-like	-	-	-	-	-	-	-	--
ncbi_105115055	497	486	695	910	876	1004	41.362	40.477	44.814	75.903	75.583	71.709	42.21766667	74.39833333	0.817423458	6.64E-06	0.009785308	LOC105115055	early nodulin-93-like	-	-	-	-	-	-	-	--
ncbi_105114747	838	798	1118	1465	1379	1580	93.835	89.424	96.996	164.413	160.089	151.836	93.41833333	158.7793333	0.765245532	7.71E-06	0.010502473	LOC105114747	probable 26S proteasome complex subunit sem1-1	Genetic Information Processing;Genetic Information Processing	Folding, sorting and degradation;Replication and repair	ko03050//Proteasome;ko03440//Homologous recombination	K10881;K10881	GO:0008541//proteasome regulatory particle, lid subcomplex	-	GO:0006406//mRNA export from nucleus;GO:0043248//proteasome assembly	--
ncbi_105127496	3865	3668	4965	6309	5949	7606	325.865	309.495	324.337	533.114	520	550.346	319.899	534.4866667	0.740537476	7.84E-06	0.010502473	LOC105127496	60S ribosomal protein L23a-like, transcript variant X1	Genetic Information Processing	Translation	ko03010//Ribosome	K02893	GO:0005840//ribosome;GO:0022625//cytosolic large ribosomal subunit	GO:0003735//structural constituent of ribosome	GO:0006412//translation	--
ncbi_105133222	1589	1573	2045	2621	2470	3216	127.437	126.251	127.1	210.739	205.44	221.429	126.9293333	212.536	0.743681716	8.54E-06	0.010655617	LOC105133222	21 kDa seed protein-like	-	-	-	-	GO:0005575//cellular_component;GO:0005576//extracellular region;GO:0005618//cell wall;GO:0005622//intracellular;GO:0005623//cell;GO:0005737//cytoplasm;GO:0005739//mitochondrion;GO:0030312//external encapsulating structure;GO:0043226//organelle;GO:0043227//membrane-bounded organelle;GO:0043229//intracellular organelle;GO:0043231//intracellular membrane-bounded organelle;GO:0044424//intracellular p…	GO:0003674//molecular_function;GO:0004857//enzyme inhibitor activity;GO:0004866//endopeptidase inhibitor activity;GO:0004867//serine-type endopeptidase inhibitor activity;GO:0015066//alpha-amylase inhibitor activity;GO:0030234//enzyme regulator activity;GO:0030414//peptidase inhibitor activity;GO:0061134//peptidase regulator activity;GO:0061135//endopeptidase regulator activity;GO:0098772//molecu…	GO:0000302//response to reactive oxygen species;GO:0001101//response to acid chemical;GO:0002237//response to molecule of bacterial origin;GO:0002238//response to molecule of fungal origin;GO:0006950//response to stress;GO:0006952//defense response;GO:0006970//response to osmotic stress;GO:0006979//response to oxidative stress;GO:0008150//biological_process;GO:0008219//cell death;GO:0009405//path…	--
ncbi_105107960	889	833	991	530	498	663	10.465	9.813	9.039	6.253	6.078	6.698	9.772333333	6.343	-0.623537732	8.68E-06	0.010655617	LOC105107960	uncharacterized LOC105107960	-	-	-	-	-	-	-	--
ncbi_105131857	369	401	529	698	651	868	39.932	43.428	44.355	75.706	73.039	80.615	42.57166667	76.45333333	0.844685832	9.64E-06	0.011108114	LOC105131857	protein transport protein Sec61 subunit beta-like	Genetic Information Processing;Cellular Processes;Genetic Information Processing	Folding, sorting and degradation;Transport and catabolism;Folding, sorting and degradation	ko04141//Protein processing in endoplasmic reticulum;ko04145//Phagosome;ko03060//Protein export	K09481;K09481;K09481	-	GO:0033846//adenosyl-fluoride synthase activity	GO:0090346//cellular organofluorine metabolic process	--
ncbi_105117311	150	117	163	48	87	57	3.956	3.108	3.346	1.28	2.373	1.297	3.47	1.65	-1.072469638	1.01E-05	0.011108114	LOC105117311	pentatricopeptide repeat-containing protein At3g02490, mitochondrial-like	-	-	-	-	-	-	-	--
ncbi_105133144	492	432	395	236	240	305	10.159	8.923	6.266	4.843	5.095	5.36	8.449333333	5.099333333	-0.728528868	1.02E-05	0.011108114	LOC105133144	scarecrow-like protein 34, transcript variant X1	-	-	-	-	-	-	-	GRAS
ncbi_105126964	0	0	0	21	10	8	0	0	0	1.292	0.651	0.418	0.001	0.787	9.620219826	1.10E-05	0.011572817	LOC105126964	acyl-CoA-binding domain-containing protein 4-like	-	-	-	-	GO:0005737//cytoplasm;GO:0005741//mitochondrial outer membrane;GO:0016021//integral component of membrane;GO:0030867//rough endoplasmic reticulum membrane;GO:0031511//Mis6-Sim4 complex;GO:0031514//motile cilium;GO:0039679//viral occlusion body	GO:0003677//DNA binding;GO:0003700//DNA-binding transcription factor activity;GO:0003924//GTPase activity;GO:0005524//ATP binding;GO:0008134//transcription factor binding;GO:0008565//protein transporter activity;GO:0042802//identical protein binding;GO:0042803//protein homodimerization activity;GO:0043015//gamma-tubulin binding;GO:0070840//dynein complex binding	GO:0006355//regulation of transcription, DNA-templated;GO:0006606//protein import into nucleus;GO:0007030//Golgi organization;GO:0007059//chromosome segregation;GO:0007155//cell adhesion;GO:0008053//mitochondrial fusion;GO:0023041//neuronal signal transduction;GO:0030253//protein secretion by the type I secretion system;GO:0030261//chromosome condensation;GO:0043093//FtsZ-dependent cytokinesis;GO…	--
ncbi_105123949	1554	1502	2104	2771	2375	3379	169.856	164.309	178.205	303.648	269.229	317.05	170.79	296.6423333	0.796500992	1.34E-05	0.012489218	LOC105123949	60S ribosomal protein L44	Genetic Information Processing	Translation	ko03010//Ribosome	K02929	GO:0005840//ribosome	GO:0003735//structural constituent of ribosome	GO:0006412//translation	--
MSTRG.19381	295	329	428	584	521	686	17.699	19.754	19.896	35.118	32.408	35.323	19.11633333	34.283	0.842687531	1.36E-05	0.012489218	--	PNT32805.1 hypothetical protein POPTR_006G209300 [Populus trichocarpa]	-	-	-	-	-	-	-	--
ncbi_105133521	603	671	766	1024	982	1116	50.707	56.468	49.908	86.303	85.612	80.54	52.361	84.15166667	0.684499195	1.54E-05	0.013192663	LOC105133521	40S ribosomal protein S19-3	Genetic Information Processing	Translation	ko03010//Ribosome	K02966	GO:0005840//ribosome	GO:0003735//structural constituent of ribosome	GO:0006412//translation	--
ncbi_105113662	452	441	579	745	753	827	48.267	47.128	47.904	79.733	83.364	75.79	47.76633333	79.629	0.737299804	1.56E-05	0.013192663	LOC105113662	uncharacterized LOC105113662	-	-	-	-	GO:0005743//mitochondrial inner membrane	GO:0008137//NADH dehydrogenase (ubiquinone) activity;GO:0018024//histone-lysine N-methyltransferase activity	GO:0006120//mitochondrial electron transport, NADH to ubiquinone	--
ncbi_105127427	2183	2262	2866	3669	3382	4243	198.029	205.351	201.437	333.58	318.071	330.327	201.6056667	327.326	0.699192012	1.61E-05	0.013192663	LOC105127427	40S ribosomal protein S23	Genetic Information Processing	Translation	ko03010//Ribosome	K02973	GO:0000314//organellar small ribosomal subunit;GO:0005840//ribosome;GO:0022627//cytosolic small ribosomal subunit	GO:0003735//structural constituent of ribosome	GO:0006412//translation	--
ncbi_105116378	51	62	113	166	144	201	3.997	4.863	6.861	13.039	11.7	13.519	5.240333333	12.75266667	1.283068467	1.78E-05	0.014202145	LOC105116378	alpha-amylase/subtilisin inhibitor-like	-	-	-	-	-	GO:0004866//endopeptidase inhibitor activity	-	--
ncbi_105125476	119	111	143	258	179	264	13.558	12.636	12.603	29.414	21.11	25.773	12.93233333	25.43233333	0.975681232	1.94E-05	0.014680116	LOC105125476	copper transport protein ATX1-like	-	-	-	-	GO:0005575//cellular_component;GO:0005622//intracellular;GO:0005623//cell;GO:0005737//cytoplasm;GO:0005829//cytosol;GO:0030288//outer membrane-bounded periplasmic space;GO:0044424//intracellular part;GO:0044444//cytoplasmic part;GO:0044464//cell part	GO:0003674//molecular_function;GO:0005488//binding;GO:0005507//copper ion binding;GO:0043167//ion binding;GO:0043169//cation binding;GO:0045340//mercury ion binding;GO:0046872//metal ion binding;GO:0046914//transition metal ion binding	GO:0000041//transition metal ion transport;GO:0000746//conjugation;GO:0006810//transport;GO:0006811//ion transport;GO:0006812//cation transport;GO:0006825//copper ion transport;GO:0006873//cellular ion homeostasis;GO:0006875//cellular metal ion homeostasis;GO:0008150//biological_process;GO:0009987//cellular process;GO:0015694//mercury ion transport;GO:0019725//cellular homeostasis;GO:0030001//met…	--
ncbi_105139801	2046	1993	2759	3506	3208	3907	165.99	161.813	173.427	285.08	269.828	272.03	167.0766667	275.646	0.7223064	2.02E-05	0.014872802	LOC105139801	ubiquitin-60S ribosomal protein L40	Genetic Information Processing;Genetic Information Processing	Translation;Folding, sorting and degradation	ko03010//Ribosome;ko04120//Ubiquitin mediated proteolysis	K02927;K02927	GO:0005840//ribosome	GO:0003735//structural constituent of ribosome;GO:0005515//protein binding	GO:0006289//nucleotide-excision repair;GO:0006412//translation	--
ncbi_105118272	961	980	1333	1830	1508	1884	108.957	111.183	117.074	207.856	177.161	183.24	112.4046667	189.419	0.752879117	2.10E-05	0.015103638	LOC105118272	60S ribosomal protein L44-like	Genetic Information Processing	Translation	ko03010//Ribosome	K02929	GO:0005634//nucleus;GO:0005739//mitochondrion;GO:0005840//ribosome	GO:0003735//structural constituent of ribosome	GO:0006412//translation;GO:0045333//cellular respiration	--
ncbi_105107445	127	71	42	27	19	30	5.093	2.859	1.312	1.097	0.787	1.029	3.088	0.971	-1.669129552	2.17E-05	0.015223632	LOC105107445	UPF0481 protein At3g47200-like, transcript variant X1	-	-	-	-	-	-	-	--
ncbi_105126028	122	88	72	14	35	11	4.67	3.36	2.121	0.554	1.4	0.359	3.383666667	0.771	-2.133784687	2.44E-05	0.015769619	LOC105126028	cytochrome P450 87A3-like	-	-	-	-	-	GO:0005506//iron ion binding;GO:0016705//oxidoreductase activity, acting on paired donors, with incorporation or reduction of molecular oxygen;GO:0020037//heme binding	GO:0055114//oxidation-reduction process	--
ncbi_105124010	480	500	648	867	768	964	36.594	38.148	38.277	66.248	60.685	63.074	37.673	63.33566667	0.74948724	2.48E-05	0.015769619	LOC105124010	uncharacterized LOC105124010	-	-	-	-	GO:0005739//mitochondrion	GO:0003954//NADH dehydrogenase activity	-	--
ncbi_105122532	2237	2193	2845	3446	3434	4408	199.838	196.055	196.916	308.519	318.019	337.975	197.603	321.5043333	0.702233333	2.49E-05	0.015769619	LOC105122532	60S ribosomal protein L12-like	Genetic Information Processing	Translation	ko03010//Ribosome	K02870	GO:0000315//organellar large ribosomal subunit;GO:0005840//ribosome;GO:0022625//cytosolic large ribosomal subunit	GO:0003735//structural constituent of ribosome	GO:0006412//translation	--
MSTRG.1428	119	47	14	4	4	3	3.841	1.518	0.355	0.124	0.125	0.074	1.904666667	0.107666667	-4.144894966	2.53E-05	0.015769619	ABCB4	XP_011016204.1 PREDICTED: ABC transporter B family member 21-like [Populus euphratica]	Environmental Information Processing	Membrane transport	ko02010//ABC transporters	K05658	GO:0005575//cellular_component;GO:0005887//integral component of plasma membrane;GO:0009380//excinuclease repair complex;GO:0009898//cytoplasmic side of plasma membrane;GO:0016021//integral component of membrane;GO:0043190//ATP-binding cassette (ABC) transporter complex;GO:0055051//ATP-binding cassette (ABC) transporter complex, integrated substrate binding;GO:0055052//ATP-binding cassette (ABC) …	GO:0003676//nucleic acid binding;GO:0003924//GTPase activity;GO:0005260//intracellularly ATP-gated chloride channel activity;GO:0005319//lipid transporter activity;GO:0005524//ATP binding;GO:0005525//GTP binding;GO:0008565//protein transporter activity;GO:0009381//excinuclease ABC activity;GO:0015220//choline transmembrane transporter activity;GO:0015221//lipopolysaccharide transmembrane transpor…	GO:0000910//cytokinesis;GO:0006289//nucleotide-excision repair;GO:0006810//transport;GO:0006817//phosphate ion transport;GO:0006824//cobalt ion transport;GO:0006855//drug transmembrane transport;GO:0006869//lipid transport;GO:0007186//G protein-coupled receptor signaling pathway;GO:0007601//visual perception;GO:0008150//biological_process;GO:0008272//sulfate transport;GO:0015675//nickel cation tr…	--
ncbi_105120506	164	180	217	294	296	378	12.931	14.203	13.257	23.234	24.197	25.579	13.46366667	24.33666667	0.854060215	2.57E-05	0.015769619	LOC105120506	ergosterol biosynthetic protein 28	-	-	-	-	GO:0005575//cellular_component;GO:0005622//intracellular;GO:0005623//cell;GO:0005737//cytoplasm;GO:0005783//endoplasmic reticulum;GO:0005789//endoplasmic reticulum membrane;GO:0012505//endomembrane system;GO:0016020//membrane;GO:0016021//integral component of membrane;GO:0030133//transport vesicle;GO:0030425//dendrite;GO:0031224//intrinsic component of membrane;GO:0031410//cytoplasmic vesicle;GO:…	GO:0003674//molecular_function;GO:0005488//binding;GO:0005515//protein binding;GO:0015440//peptide-transporting ATPase activity;GO:0030674//protein binding, bridging;GO:0060090//molecular adaptor activity	GO:0006066//alcohol metabolic process;GO:0006629//lipid metabolic process;GO:0006694//steroid biosynthetic process;GO:0006696//ergosterol biosynthetic process;GO:0008150//biological_process;GO:0008152//metabolic process;GO:0008202//steroid metabolic process;GO:0008204//ergosterol metabolic process;GO:0008610//lipid biosynthetic process;GO:0009058//biosynthetic process;GO:0009987//cellular process…	--
ncbi_105111179	421	417	541	696	678	806	33.317	33.026	33.172	55.165	55.628	54.776	33.17166667	55.18966667	0.734446672	2.62E-05	0.015769619	LOC105111179	peptidyl-prolyl cis-trans isomerase CYP19-3	-	-	-	-	GO:0005575//cellular_component;GO:0005622//intracellular;GO:0005623//cell;GO:0005737//cytoplasm;GO:0005739//mitochondrion;GO:0005794//Golgi apparatus;GO:0005829//cytosol;GO:0012505//endomembrane system;GO:0043226//organelle;GO:0043227//membrane-bounded organelle;GO:0043229//intracellular organelle;GO:0043231//intracellular membrane-bounded organelle;GO:0044424//intracellular part;GO:0044444//cyto…	GO:0003674//molecular_function;GO:0003755//peptidyl-prolyl cis-trans isomerase activity;GO:0003824//catalytic activity;GO:0005488//binding;GO:0008144//drug binding;GO:0016018//cyclosporin A binding;GO:0016853//isomerase activity;GO:0016859//cis-trans isomerase activity;GO:0033218//amide binding;GO:0042277//peptide binding;GO:0140096//catalytic activity, acting on a protein	GO:0000413//protein peptidyl-prolyl isomerization;GO:0006457//protein folding;GO:0006464//cellular protein modification process;GO:0006807//nitrogen compound metabolic process;GO:0007154//cell communication;GO:0007165//signal transduction;GO:0008150//biological_process;GO:0008152//metabolic process;GO:0009987//cellular process;GO:0010035//response to inorganic substance;GO:0010038//response to me…	--
ncbi_105133842	421	417	541	696	678	806	33.317	33.026	33.172	55.165	55.628	54.776	33.17166667	55.18966667	0.734446672	2.62E-05	0.015769619	LOC105133842	peptidyl-prolyl cis-trans isomerase CYP19-3	-	-	-	-	GO:0005575//cellular_component;GO:0005622//intracellular;GO:0005623//cell;GO:0005737//cytoplasm;GO:0005739//mitochondrion;GO:0005794//Golgi apparatus;GO:0005829//cytosol;GO:0012505//endomembrane system;GO:0043226//organelle;GO:0043227//membrane-bounded organelle;GO:0043229//intracellular organelle;GO:0043231//intracellular membrane-bounded organelle;GO:0044424//intracellular part;GO:0044444//cyto…	GO:0003674//molecular_function;GO:0003755//peptidyl-prolyl cis-trans isomerase activity;GO:0003824//catalytic activity;GO:0005488//binding;GO:0008144//drug binding;GO:0016018//cyclosporin A binding;GO:0016853//isomerase activity;GO:0016859//cis-trans isomerase activity;GO:0033218//amide binding;GO:0042277//peptide binding;GO:0140096//catalytic activity, acting on a protein	GO:0000413//protein peptidyl-prolyl isomerization;GO:0006457//protein folding;GO:0006464//cellular protein modification process;GO:0006807//nitrogen compound metabolic process;GO:0007154//cell communication;GO:0007165//signal transduction;GO:0008150//biological_process;GO:0008152//metabolic process;GO:0009987//cellular process;GO:0010035//response to inorganic substance;GO:0010038//response to me…	--
ncbi_105141337	7545	7280	8623	10715	10589	12625	398.553	384.837	352.903	567.287	579.89	572.349	378.7643333	573.1753333	0.59767604	3.15E-05	0.018447067	LOC105141337	ferritin-1, chloroplastic-like	-	-	-	-	-	GO:0004497//monooxygenase activity;GO:0008199//ferric iron binding;GO:0016491//oxidoreductase activity;GO:0046872//metal ion binding	GO:0006744//ubiquinone biosynthetic process;GO:0055114//oxidation-reduction process	--
ncbi_105126889	1707	1614	2143	2640	2551	3143	137.967	130.549	134.2	213.856	213.761	218.013	134.2386667	215.21	0.680944825	3.31E-05	0.018447067	LOC105126889	40S ribosomal protein S12-like	Genetic Information Processing	Translation	ko03010//Ribosome	K02951	-	-	-	--
ncbi_105110737	130	151	184	285	218	367	10.486	12.205	11.491	22.987	18.174	25.34	11.394	22.167	0.960139223	3.36E-05	0.018447067	LOC105110737	glycine-rich RNA-binding protein 4, mitochondrial-like	-	-	-	-	GO:0005575//cellular_component;GO:0005622//intracellular;GO:0005623//cell;GO:0005634//nucleus;GO:0005654//nucleoplasm;GO:0005730//nucleolus;GO:0005737//cytoplasm;GO:0009507//chloroplast;GO:0009536//plastid;GO:0010494//cytoplasmic stress granule;GO:0031974//membrane-enclosed lumen;GO:0031981//nuclear lumen;GO:0032991//protein-containing complex;GO:0035770//ribonucleoprotein granule;GO:0036464//cyt…	GO:0003674//molecular_function;GO:0003676//nucleic acid binding;GO:0003723//RNA binding;GO:0003727//single-stranded RNA binding;GO:0003729//mRNA binding;GO:0003730//mRNA 3'-UTR binding;GO:0005488//binding;GO:0008187//poly-pyrimidine tract binding;GO:0008266//poly(U) RNA binding;GO:0019843//rRNA binding;GO:0030371//translation repressor activity;GO:0045182//translation regulator activity;GO:007018…	GO:0001558//regulation of cell growth;GO:0006417//regulation of translation;GO:0006950//response to stress;GO:0006996//organelle organization;GO:0008150//biological_process;GO:0008380//RNA splicing;GO:0009266//response to temperature stimulus;GO:0009314//response to radiation;GO:0009409//response to cold;GO:0009411//response to UV;GO:0009416//response to light stimulus;GO:0009628//response to abi…	--
ncbi_105138056	439	460	529	287	283	334	6.802	7.092	6.359	4.444	4.548	4.452	6.751	4.481333333	-0.591173177	3.37E-05	0.018447067	LOC105138056	uncharacterized LOC105138056, transcript variant X1	-	-	-	-	-	-	-	--
MSTRG.4129	404	399	498	660	621	745	47.034	46.488	44.921	77.011	74.955	74.437	46.14766667	75.46766667	0.709600965	3.38E-05	0.018447067	--	XP_006381156.1 uncharacterized protein LOC7485502 [Populus trichocarpa]	-	-	-	-	GO:0016021//integral component of membrane	-	GO:0046740//transport of virus in host, cell to cell	--
MSTRG.15266	68	54	67	124	116	136	4.391	3.697	3.523	8.53	8.222	7.857	3.870333333	8.203	1.083693804	3.54E-05	0.018632753	STY46	KAG6753598.1 hypothetical protein POTOM_041580 [Populus tomentosa]	-	-	-	-	GO:0005575//cellular_component;GO:0005623//cell;GO:0005886//plasma membrane;GO:0005911//cell-cell junction;GO:0005940//septin ring;GO:0009506//plasmodesma;GO:0016020//membrane;GO:0016021//integral component of membrane;GO:0030054//cell junction;GO:0031224//intrinsic component of membrane;GO:0044425//membrane part;GO:0044464//cell part;GO:0055044//symplast;GO:0071944//cell periphery	GO:0000166//nucleotide binding;GO:0001653//peptide receptor activity;GO:0003674//molecular_function;GO:0003824//catalytic activity;GO:0004383//guanylate cyclase activity;GO:0004672//protein kinase activity;GO:0004674//protein serine/threonine kinase activity;GO:0005488//binding;GO:0005515//protein binding;GO:0005524//ATP binding;GO:0008144//drug binding;GO:0009975//cyclase activity;GO:0016301//ki…	GO:0000921//septin ring assembly;GO:0001101//response to acid chemical;GO:0002376//immune system process;GO:0006139//nucleobase-containing compound metabolic process;GO:0006163//purine nucleotide metabolic process;GO:0006164//purine nucleotide biosynthetic process;GO:0006182//cGMP biosynthetic process;GO:0006464//cellular protein modification process;GO:0006468//protein phosphorylation;GO:0006725…	--
MSTRG.11881	1082	1111	1542	1836	1796	2413	113.844	116.984	125.706	193.613	195.914	217.89	118.8446667	202.4723333	0.768647624	3.81E-05	0.019412434	RPL38A	CAA2958846.1 60S ribosomal L38 [Olea europaea subsp. europaea] [Olea europaea]	Genetic Information Processing	Translation	ko03010//Ribosome	K02923	GO:0005840//ribosome	GO:0003735//structural constituent of ribosome	GO:0006412//translation	--
ncbi_105121180	2869	2705	3822	4638	4445	5249	297.975	281.169	307.567	482.816	478.631	467.868	295.5703333	476.4383333	0.688788022	4.66E-05	0.022115568	LOC105121180	eukaryotic translation initiation factor 5A-like	-	-	-	-	GO:0005737//cytoplasm	GO:0003723//RNA binding;GO:0003746//translation elongation factor activity;GO:0043022//ribosome binding	GO:0006414//translational elongation;GO:0045901//positive regulation of translational elongation;GO:0045905//positive regulation of translational termination	--
MSTRG.19583	329	290	397	567	473	592	41.668	36.719	38.939	72.031	62.163	64.381	39.10866667	66.19166667	0.759161246	4.81E-05	0.022115568	--	-	-	-	-	-	-	-	-	--
MSTRG.19402	54	47	54	110	97	110	8.214	7.155	6.364	16.771	15.298	14.36	7.244333333	15.47633333	1.095138872	4.93E-05	0.022346165	TIMPA	PNT32849.1 hypothetical protein POPTR_006G212200 [Populus trichocarpa]	-	-	-	-	-	GO:0004867//serine-type endopeptidase inhibitor activity	GO:0009611//response to wounding	--
ncbi_105124463	136	146	172	66	100	64	4.229	4.547	4.143	2.05	3.222	1.71	4.306333333	2.327333333	-0.88778214	5.24E-05	0.023019047	LOC105124463	oxidation resistance protein 1-like	-	-	-	-	-	-	-	--
ncbi_105130150	181	196	224	293	341	341	14.397	15.598	13.813	23.4	28.195	23.365	14.60266667	24.98666667	0.774926601	5.69E-05	0.024635428	LOC105130150	uncharacterized LOC105130150	-	-	-	-	-	-	-	--
ncbi_105115609	686	699	929	1178	1077	1312	70.231	71.616	73.69	120.872	114.313	115.275	71.84566667	116.82	0.701314241	5.89E-05	0.024809522	LOC105115609	DNA-binding protein S1FA	-	-	-	-	GO:0005634//nucleus	GO:0003677//DNA binding	GO:0006355//regulation of transcription, DNA-templated	S1Fa-like
MSTRG.23521	3113	3127	3619	4470	4382	5926	160.76	161.599	144.808	231.352	234.579	262.608	155.7223333	242.8463333	0.641067836	6.01E-05	0.024932129	--	TKR97777.1 hypothetical protein D5086_0000209770 [Populus alba]	-	-	-	-	-	GO:0005515//protein binding	-	--
ncbi_105132879	407	445	561	713	678	810	28.44	31.119	30.372	49.935	49.117	48.574	29.977	49.20866667	0.715056416	6.53E-05	0.026729718	LOC105132879	uncharacterized LOC105132879	-	-	-	-	-	-	-	--
ncbi_105124621	52	57	57	92	121	122	3.95	4.334	3.355	6.987	9.553	7.933	3.879666667	8.157666667	1.072223854	6.90E-05	0.027844307	LOC105124621	endogenous alpha-amylase/subtilisin inhibitor-like	-	-	-	-	-	GO:0004866//endopeptidase inhibitor activity	-	--
ncbi_105117479	2470	2657	3451	4203	3922	4848	214.393	230.822	232.098	365.659	352.992	361.206	225.771	359.9523333	0.672945685	7.25E-05	0.02870785	LOC105117479	60S ribosomal protein L23	Genetic Information Processing	Translation	ko03010//Ribosome	K02894	GO:0000315//organellar large ribosomal subunit;GO:0005840//ribosome;GO:0022625//cytosolic large ribosomal subunit	GO:0003735//structural constituent of ribosome	GO:0006412//translation	--
ncbi_105120707	154	170	195	300	249	312	14.312	15.811	14.041	27.944	23.992	24.885	14.72133333	25.607	0.798629899	7.35E-05	0.02870785	LOC105120707	acyl carrier protein 1, mitochondrial-like	Metabolism;Metabolism	Global and overview maps;Energy metabolism	ko01100//Metabolic pathways;ko00190//Oxidative phosphorylation	K03955;K03955	GO:0005575//cellular_component	GO:0000036//acyl carrier activity;GO:0003674//molecular_function	GO:0006633//fatty acid biosynthetic process;GO:0030152//bacteriocin biosynthetic process	--
ncbi_105115573	250	233	265	129	146	171	9.018	8.424	7.406	4.664	5.46	5.294	8.282666667	5.139333333	-0.688514102	7.41E-05	0.02870785	LOC105115573	uncharacterized LOC105115573, transcript variant X1	-	-	-	-	-	-	-	HRT-like
ncbi_105140125	106	118	162	233	190	281	10.327	11.505	12.229	22.752	19.192	23.496	11.35366667	21.81333333	0.942051956	8.65E-05	0.031838062	LOC105140125	uncharacterized LOC105140125	-	-	-	-	GO:0000276//mitochondrial proton-transporting ATP synthase complex, coupling factor F(o)	GO:0015078//proton transmembrane transporter activity	GO:0015986//ATP synthesis coupled proton transport	--
ncbi_105116753	505	538	682	870	802	962	27.44	29.255	28.712	47.379	45.18	44.861	28.469	45.80666667	0.686165764	8.65E-05	0.031838062	LOC105116753	cell division topological specificity factor homolog, chloroplastic-like	-	-	-	-	-	-	GO:0000910//cytokinesis;GO:0000918//division septum site selection;GO:0032955//regulation of division septum assembly;GO:0051301//cell division	--
ncbi_105127126	883	938	1172	1443	1355	1744	105.49	112.108	108.457	172.74	167.835	178.775	108.685	173.1166667	0.671591783	9.12E-05	0.033151431	LOC105127126	60S ribosomal protein L37-1-like	Genetic Information Processing	Translation	ko03010//Ribosome	K02922	GO:0005840//ribosome	GO:0003735//structural constituent of ribosome	GO:0006412//translation	--
ncbi_105112081	224	154	104	63	80	87	3.219	2.212	1.156	0.909	1.194	1.075	2.195666667	1.059333333	-1.051502425	0.000103202	0.036748956	LOC105112081	ABC transporter B family member 11-like, transcript variant X1	Environmental Information Processing	Membrane transport	ko02010//ABC transporters	K05658	GO:0005575//cellular_component;GO:0005737//cytoplasm;GO:0005887//integral component of plasma membrane;GO:0009380//excinuclease repair complex;GO:0009898//cytoplasmic side of plasma membrane;GO:0016021//integral component of membrane;GO:0043190//ATP-binding cassette (ABC) transporter complex;GO:0055051//ATP-binding cassette (ABC) transporter complex, integrated substrate binding;GO:0055052//ATP-b…	GO:0003674//molecular_function;GO:0003676//nucleic acid binding;GO:0003924//GTPase activity;GO:0004020//adenylylsulfate kinase activity;GO:0004140//dephospho-CoA kinase activity;GO:0005260//intracellularly ATP-gated chloride channel activity;GO:0005319//lipid transporter activity;GO:0005524//ATP binding;GO:0005525//GTP binding;GO:0008134//transcription factor binding;GO:0008565//protein transport…	GO:0000910//cytokinesis;GO:0006289//nucleotide-excision repair;GO:0006355//regulation of transcription, DNA-templated;GO:0006790//sulfur compound metabolic process;GO:0006810//transport;GO:0006817//phosphate ion transport;GO:0006824//cobalt ion transport;GO:0006855//drug transmembrane transport;GO:0006869//lipid transport;GO:0007186//G protein-coupled receptor signaling pathway;GO:0007601//visual…	--
ncbi_105121256	14	15	21	53	41	49	1.322	1.418	1.536	5.016	4.014	3.971	1.425333333	4.333666667	1.604288837	0.000103557	0.036748956	LOC105121256	EG45-like domain containing protein	-	-	-	-	-	-	GO:0042742//defense response to bacterium;GO:0050832//defense response to fungus	--
ncbi_105122777	131	160	224	83	93	96	6.163	7.532	8.167	3.924	4.525	3.858	7.287333333	4.102333333	-0.828946261	0.00011449	0.03920762	LOC105122777	polygalacturonase-like	Metabolism;Metabolism	Global and overview maps;Carbohydrate metabolism	ko01100//Metabolic pathways;ko00040//Pentose and glucuronate interconversions	K01184;K01184	-	GO:0004650//polygalacturonase activity	GO:0005975//carbohydrate metabolic process	--
ncbi_105129438	628	534	720	900	872	1085	59.918	50.988	53.225	86.063	86.256	88.843	54.71033333	87.054	0.670097243	0.000114968	0.03920762	LOC105129438	uncharacterized protein At4g14342, transcript variant X1	Genetic Information Processing	Transcription	ko03040//Spliceosome	K12832	-	-	-	--
ncbi_105124287	350	374	461	239	221	282	5.276	5.622	5.384	3.63	3.476	3.625	5.427333333	3.577	-0.6014934	0.000127189	0.041845991	LOC105124287	myosin-10-like, transcript variant X1	-	-	-	-	-	GO:0003779//actin binding;GO:0005524//ATP binding	GO:0007059//chromosome segregation;GO:0030261//chromosome condensation	--
ncbi_105116861	178	164	247	103	91	128	2.434	2.244	2.617	1.412	1.29	1.502	2.431666667	1.401333333	-0.795145309	0.000127865	0.041845991	LOC105116861	protein TORNADO 1	-	-	-	-	GO:0030700//glycine reductase complex	GO:0005515//protein binding;GO:0005525//GTP binding;GO:0030699//glycine reductase activity;GO:0050485//oxidoreductase activity, acting on X-H and Y-H to form an X-Y bond, with a disulfide as acceptor	GO:0055114//oxidation-reduction process	--
ncbi_105134094	61	44	18	7	12	13	3.086	2.227	0.705	0.373	0.629	0.564	2.006	0.522	-1.942199894	0.000131852	0.041927673	LOC105134094	probable WRKY transcription factor 40, transcript variant X1	-	-	-	-	-	GO:0003700//DNA-binding transcription factor activity;GO:0043565//sequence-specific DNA binding	GO:0006355//regulation of transcription, DNA-templated	WRKY
ncbi_105127525	14543	14852	20165	22993	22735	28719	1277.879	1306.051	1372.882	2024.963	2071.202	2165.777	1318.937333	2087.314	0.662271626	0.000136372	0.042730991	LOC105127525	early light-induced protein 1, chloroplastic-like	-	-	-	-	-	-	-	--
ncbi_105124218	273	264	330	423	423	484	19.26	18.637	18.062	29.95	30.981	29.324	18.653	30.085	0.689636676	0.000141539	0.043426053	LOC105124218	ORM1-like protein 1	-	-	-	-	GO:0005789//endoplasmic reticulum membrane;GO:0016021//integral component of membrane	-	-	--
ncbi_105114431	219	227	314	400	368	465	19.783	20.563	21.977	36.215	34.464	36.202	20.77433333	35.627	0.778168825	0.000146531	0.04429624	LOC105114431	cyclin-dependent kinases regulatory subunit 1, transcript variant X1	-	-	-	-	-	GO:0016538//cyclin-dependent protein serine/threonine kinase regulator activity	-	--
ncbi_105107527	394	390	499	641	575	767	23.371	23.153	22.939	38.126	35.38	39.094	23.15433333	37.53333333	0.696890202	0.000147383	0.04429624	LOC105107527	ras-related protein RABA1d	Cellular Processes	Transport and catabolism	ko04144//Endocytosis	K07904	GO:0005575//cellular_component;GO:0005622//intracellular;GO:0005623//cell;GO:0005634//nucleus;GO:0005737//cytoplasm;GO:0005768//endosome;GO:0005773//vacuole;GO:0005829//cytosol;GO:0005886//plasma membrane;GO:0012505//endomembrane system;GO:0016020//membrane;GO:0031410//cytoplasmic vesicle;GO:0031982//vesicle;GO:0043226//organelle;GO:0043227//membrane-bounded organelle;GO:0043229//intracellular or…	GO:0000166//nucleotide binding;GO:0001882//nucleoside binding;GO:0001883//purine nucleoside binding;GO:0003674//molecular_function;GO:0003824//catalytic activity;GO:0003924//GTPase activity;GO:0005488//binding;GO:0005524//ATP binding;GO:0005525//GTP binding;GO:0016462//pyrophosphatase activity;GO:0016787//hydrolase activity;GO:0016817//hydrolase activity, acting on acid anhydrides;GO:0016818//hyd…	GO:0006400//tRNA modification;GO:0006810//transport;GO:0008104//protein localization;GO:0008150//biological_process;GO:0009987//cellular process;GO:0015031//protein transport;GO:0015833//peptide transport;GO:0033036//macromolecule localization;GO:0042254//ribosome biogenesis;GO:0042546//cell wall biogenesis;GO:0042886//amide transport;GO:0044085//cellular component biogenesis;GO:0045184//establis…	--
ncbi_105115731	314	388	441	543	560	671	29.975	37.058	32.654	51.944	55.425	54.933	33.229	54.10066667	0.703203495	0.00015688	0.045403872	LOC105115731	NADH dehydrogenase [ubiquinone] 1 alpha subcomplex subunit 8-B, transcript variant X1	Metabolism;Metabolism	Global and overview maps;Energy metabolism	ko01100//Metabolic pathways;ko00190//Oxidative phosphorylation	K03952;K03952	GO:0005576//extracellular region;GO:0005739//mitochondrion;GO:0045277//respiratory chain complex IV	GO:0004867//serine-type endopeptidase inhibitor activity;GO:0008047//enzyme activator activity	GO:0007586//digestion;GO:0016042//lipid catabolic process	--
ncbi_105135947	42	17	1	1	0	1	1.422	0.576	0.026	0.034	0	0.029	0.674666667	0.021	-5.005713651	0.000157235	0.045403872	LOC105135947	tetrahydrocannabinolic acid synthase-like	-	-	-	-	-	GO:0008891//glycolate oxidase activity;GO:0016491//oxidoreductase activity;GO:0050660//flavin adenine dinucleotide binding	GO:0000160//phosphorelay signal transduction system;GO:0005975//carbohydrate metabolic process;GO:0055114//oxidation-reduction process	--
ncbi_105115514	869	955	1085	1653	1147	1663	58.704	64.518	56.773	111.887	80.312	96.385	59.99833333	96.19466667	0.681034483	0.000164382	0.046554884	LOC105115514	glutathione S-transferase F6-like	Metabolism;Metabolism	Global and overview maps;Metabolism of other amino acids	ko01100//Metabolic pathways;ko00480//Glutathione metabolism	K00799;K00799	-	GO:0005515//protein binding;GO:0016034//maleylacetoacetate isomerase activity	GO:0006559//L-phenylalanine catabolic process;GO:0006572//tyrosine catabolic process;GO:0006749//glutathione metabolic process	--
MSTRG.140	422	341	489	664	591	654	56.352	45.57	50.594	88.867	81.82	74.95	50.83866667	81.879	0.687567289	0.000174713	0.048541554	OST4A	TKS16821.1 hypothetical protein D5086_0000016520 [Populus alba]	-	-	-	-	GO:0005575//cellular_component;GO:0005622//intracellular;GO:0005623//cell;GO:0005737//cytoplasm;GO:0005783//endoplasmic reticulum;GO:0005789//endoplasmic reticulum membrane;GO:0012505//endomembrane system;GO:0016020//membrane;GO:0016021//integral component of membrane;GO:0031224//intrinsic component of membrane;GO:0031984//organelle subcompartment;GO:0042175//nuclear outer membrane-endoplasmic re…	-	-	--
MSTRG.25075	111	139	206	75	81	79	13.831	17.386	19.925	9.343	10.493	8.497	17.04733333	9.444333333	-0.852025213	0.000177921	0.048541554	--	XP_011046657.1 PREDICTED: RNA-binding protein 39-like [Populus euphratica]	-	-	-	-	GO:0005575//cellular_component;GO:0005622//intracellular;GO:0005623//cell;GO:0005634//nucleus;GO:0005654//nucleoplasm;GO:0016604//nuclear body;GO:0016607//nuclear speck;GO:0031974//membrane-enclosed lumen;GO:0031981//nuclear lumen;GO:0043226//organelle;GO:0043227//membrane-bounded organelle;GO:0043229//intracellular organelle;GO:0043231//intracellular membrane-bounded organelle;GO:0043233//organe…	GO:0003674//molecular_function;GO:0003676//nucleic acid binding;GO:0003723//RNA binding;GO:0005488//binding;GO:0097159//organic cyclic compound binding;GO:1901363//heterocyclic compound binding	GO:0006139//nucleobase-containing compound metabolic process;GO:0006351//transcription, DNA-templated;GO:0006355//regulation of transcription, DNA-templated;GO:0006396//RNA processing;GO:0006397//mRNA processing;GO:0006725//cellular aromatic compound metabolic process;GO:0006807//nitrogen compound metabolic process;GO:0008150//biological_process;GO:0008152//metabolic process;GO:0008380//RNA splic…	--
ncbi_105138095	1674	1708	2313	2858	2531	3035	148.718	151.854	159.211	254.476	233.118	231.4	153.261	239.6646667	0.645026607	0.000185104	0.049564002	LOC105138095	probable E3 ubiquitin-protein ligase XERICO	-	-	-	-	GO:0005680//anaphase-promoting complex	GO:0008270//zinc ion binding;GO:0046872//metal ion binding;GO:0061630//ubiquitin protein ligase activity;GO:0097602//cullin family protein binding	GO:0031145//anaphase-promoting complex-dependent catabolic process	--
ncbi_105120574	747	744	1054	1229	1185	1482	67.29	67.071	73.563	110.958	110.669	114.571	69.308	112.066	0.693254849	0.000192129	0.050981682	LOC105120574	uncharacterized protein At2g23090	-	-	-	-	-	-	-	--
ncbi_105131209	8	4	14	0	0	0	0.266	0.145	0.361	0	0	0	0.257333333	0.001	-8.007494537	0.000194226	0.051078046	LOC105131209	probable WRKY transcription factor 39	-	-	-	-	GO:0042025//host cell nucleus	GO:0003700//DNA-binding transcription factor activity;GO:0003961//O-acetylhomoserine aminocarboxypropyltransferase activity;GO:0004124//cysteine synthase activity;GO:0016765//transferase activity, transferring alkyl or aryl (other than methyl) groups;GO:0030170//pyridoxal phosphate binding;GO:0043565//sequence-specific DNA binding	GO:0006355//regulation of transcription, DNA-templated;GO:0009086//methionine biosynthetic process;GO:0019344//cysteine biosynthetic process;GO:0019346//transsulfuration;GO:0019413//acetate biosynthetic process	WRKY
ncbi_105134404	164	188	206	283	292	299	9.408	10.807	8.901	15.8	17.263	14.158	9.705333333	15.74033333	0.697616424	0.000198877	0.051838146	LOC105134404	uncharacterized LOC105134404, transcript variant X1	-	-	-	-	-	-	-	--
ncbi_105109903	33030	33846	44696	51637	50456	58817	1781.23	1826.625	1867.532	2790.954	2820.978	2722.169	1825.129	2778.033667	0.606065646	0.000206745	0.05249547	LOC105109903	expansin-A11-like	-	-	-	-	-	-	-	--
ncbi_105119833	5	10	10	0	0	0	0.112	0.218	0.163	0	0	0	0.164333333	0.001	-7.360481336	0.000209824	0.052821749	LOC105119833	G-type lectin S-receptor-like serine/threonine-protein kinase CES101	-	-	-	-	-	GO:0004672//protein kinase activity;GO:0004674//protein serine/threonine kinase activity;GO:0005524//ATP binding	GO:0006468//protein phosphorylation	--
ncbi_105127534	3765	3780	5154	5936	5720	7079	324.218	325.755	343.903	512.277	510.639	523.146	331.292	515.354	0.637460404	0.000216661	0.053626218	LOC105127534	early light-induced protein 2, chloroplastic-like	-	-	-	-	-	-	-	--
ncbi_105118153	108	96	104	169	166	183	5.06	4.547	3.568	7.992	8.131	7.195	4.391666667	7.772666667	0.823641091	0.000220173	0.054041389	LOC105118153	calcineurin B-like protein 4, transcript variant X1	-	-	-	-	-	GO:0005509//calcium ion binding;GO:0005515//protein binding	-	--
ncbi_105129370	1647	1591	2113	2493	2373	2963	122.523	118.447	121.791	185.877	183.02	189.171	120.9203333	186.0226667	0.621421562	0.000224595	0.054671158	LOC105129370	60S ribosomal protein L17-2-like	Genetic Information Processing	Translation	ko03010//Ribosome	K02880	GO:0000311//plastid large ribosomal subunit;GO:0005840//ribosome;GO:0022625//cytosolic large ribosomal subunit	GO:0003735//structural constituent of ribosome	GO:0006412//translation	--
ncbi_105127328	1155	1212	1534	1819	1753	2104	76.109	79.128	78.263	118.148	120.389	118.137	77.83333333	118.8913333	0.611183503	0.000228149	0.055081143	LOC105127328	nucleoside diphosphate kinase 4, chloroplastic, transcript variant X1	Metabolism;Metabolism;Environmental Information Processing;Metabolism;Metabolism	Global and overview maps;Global and overview maps;Signal transduction;Nucleotide metabolism;Nucleotide metabolism	ko01100//Metabolic pathways;ko01110//Biosynthesis of secondary metabolites;ko04016//MAPK signaling pathway - plant;ko00230//Purine metabolism;ko00240//Pyrimidine metabolism	K00940;K00940;K00940;K00940;K00940	GO:0009522//photosystem I	-	GO:0015979//photosynthesis	--
MSTRG.12873	304	304	405	516	476	554	28.499	28.521	29.417	48.482	46.264	44.572	28.81233333	46.43933333	0.688660761	0.000233013	0.055797975	RPS28C	TKR84024.1 small subunit ribosomal protein S28e [Populus alba]	Genetic Information Processing	Translation	ko03010//Ribosome	K02979	GO:0005840//ribosome	GO:0003735//structural constituent of ribosome	GO:0006412//translation	--
MSTRG.16030	819	787	1062	1298	1187	1451	21.594	20.779	21.702	34.31	32.457	32.844	21.35833333	33.20366667	0.636543494	0.000242004	0.056571256	RPS28	RQO97189.1 hypothetical protein POPTR_010G245332 [Populus trichocarpa]	-	-	-	-	GO:0005840//ribosome	GO:0003735//structural constituent of ribosome;GO:0016627//oxidoreductase activity, acting on the CH-CH group of donors	GO:0006412//translation;GO:0006629//lipid metabolic process	--
ncbi_105132067	988	994	1298	1495	1574	1662	53.059	53.422	54.009	80.467	87.636	76.6	53.49666667	81.56766667	0.608548382	0.000245391	0.056628548	LOC105132067	histidine-containing phosphotransfer protein 5-like	Environmental Information Processing	Signal transduction	ko04075//Plant hormone signal transduction	K14490	GO:0016020//membrane	GO:0000156//phosphorelay response regulator activity;GO:0004673//protein histidine kinase activity;GO:0005524//ATP binding	GO:0000160//phosphorelay signal transduction system	--
ncbi_105127543	1822	1884	2427	2835	2713	3384	149.886	155.146	154.677	233.731	231.384	238.932	153.2363333	234.6823333	0.614950831	0.000265321	0.059202724	LOC105127543	early light-induced protein 1, chloroplastic-like	-	-	-	-	-	-	-	--
ncbi_105115781	3126	3185	4122	4970	4497	5543	303.157	309.123	309.753	483.135	452.222	461.403	307.3443333	465.5866667	0.599193858	0.000276406	0.060641011	LOC105115781	cysteine proteinase inhibitor B-like	-	-	-	-	-	GO:0004869//cysteine-type endopeptidase inhibitor activity	-	--
MSTRG.3387	1042	901	1171	1383	1408	1750	78.229	67.697	68.108	104.051	109.635	112.787	71.34466667	108.8243333	0.609123691	0.000281098	0.060641011	--	TKR97777.1 hypothetical protein D5086_0000209770 [Populus alba]	-	-	-	-	-	GO:0005515//protein binding	-	--
MSTRG.17489	1404	1340	1836	2204	2006	2510	170.536	162.886	172.787	268.311	252.614	261.65	168.7363333	260.8583333	0.628495865	0.000281421	0.060641011	RPS30A	CDP14733.1 unnamed protein product [Coffea canephora]	Genetic Information Processing	Translation	ko03010//Ribosome	K02983	GO:0005840//ribosome	GO:0003735//structural constituent of ribosome	GO:0006412//translation	--
ncbi_105142552	88	68	78	38	42	31	2.358	1.819	1.615	1.013	1.17	0.698	1.930666667	0.960333333	-1.007491942	0.000282061	0.060641011	LOC105142552	phenylalanine ammonia-lyase-like	Metabolism;Metabolism;Metabolism;Metabolism	Global and overview maps;Global and overview maps;Biosynthesis of other secondary metabolites;Amino acid metabolism	ko01100//Metabolic pathways;ko01110//Biosynthesis of secondary metabolites;ko00940//Phenylpropanoid biosynthesis;ko00360//Phenylalanine metabolism	K10775;K10775;K10775;K10775	-	GO:0004397//histidine ammonia-lyase activity;GO:0016841//ammonia-lyase activity;GO:0050368//tyrosine 2,3-aminomutase activity	GO:0006548//histidine catabolic process;GO:0009058//biosynthetic process;GO:0009698//phenylpropanoid metabolic process	--
MSTRG.8593	1038	972	1410	1666	1562	1839	64.724	62.163	70.273	109.118	106.009	102.519	65.72	105.882	0.688052966	0.000308769	0.064247317	At2g22425	KAH8500122.1 hypothetical protein H0E87_015384 [Populus deltoides]	Genetic Information Processing	Folding, sorting and degradation	ko03060//Protein export	K12946	GO:0005787//signal peptidase complex;GO:0016021//integral component of membrane	-	GO:0006465//signal peptide processing	--
ncbi_105117680	86	99	124	57	39	59	2.305	2.649	2.567	1.517	1.083	1.348	2.507	1.316	-0.929802507	0.000309741	0.064247317	LOC105117680	uncharacterized LOC105117680, transcript variant X1	-	-	-	-	-	-	-	--
ncbi_105113248	86	97	99	148	171	158	4.576	5.21	4.117	7.952	9.456	7.253	4.634333333	8.220333333	0.82683508	0.00032679	0.065478129	LOC105113248	chaperone protein dnaJ 50-like	-	-	-	-	GO:0005575//cellular_component;GO:0005622//intracellular;GO:0005623//cell;GO:0005737//cytoplasm;GO:0005783//endoplasmic reticulum;GO:0005789//endoplasmic reticulum membrane;GO:0012505//endomembrane system;GO:0016020//membrane;GO:0016021//integral component of membrane;GO:0031224//intrinsic component of membrane;GO:0031984//organelle subcompartment;GO:0042175//nuclear outer membrane-endoplasmic re…	GO:0005515//protein binding	GO:0006457//protein folding;GO:0009408//response to heat	--
ncbi_105111473	2227	2204	2855	3345	3173	3925	165.509	163.909	164.394	249.122	244.407	250.292	164.604	247.9403333	0.590993584	0.000332196	0.066111514	LOC105111473	oleosin 18.2 kDa-like	-	-	-	-	GO:0012511//monolayer-surrounded lipid storage body;GO:0016021//integral component of membrane	GO:0016758//transferase activity, transferring hexosyl groups	-	--
ncbi_105112939	531	550	708	827	821	1003	53.263	55.211	55.024	83.141	85.379	86.344	54.49933333	84.95466667	0.640454617	0.000339025	0.06627726	LOC105112939	NADH dehydrogenase [ubiquinone] iron-sulfur protein 6, mitochondrial	Metabolism;Metabolism	Global and overview maps;Energy metabolism	ko01100//Metabolic pathways;ko00190//Oxidative phosphorylation	K03939;K03939	GO:0005575//cellular_component;GO:0005622//intracellular;GO:0005623//cell;GO:0005737//cytoplasm;GO:0005739//mitochondrion;GO:0005740//mitochondrial envelope;GO:0005743//mitochondrial inner membrane;GO:0005746//mitochondrial respiratory chain;GO:0005747//mitochondrial respiratory chain complex I;GO:0016020//membrane;GO:0019866//organelle inner membrane;GO:0030964//NADH dehydrogenase complex;GO:003…	GO:0003674//molecular_function;GO:0003824//catalytic activity;GO:0003954//NADH dehydrogenase activity;GO:0008137//NADH dehydrogenase (ubiquinone) activity;GO:0009055//electron transfer activity;GO:0016491//oxidoreductase activity;GO:0016651//oxidoreductase activity, acting on NAD(P)H;GO:0016655//oxidoreductase activity, acting on NAD(P)H, quinone or similar compound as acceptor;GO:0050136//NADH d…	GO:0003008//system process;GO:0003012//muscle system process;GO:0006082//organic acid metabolic process;GO:0006091//generation of precursor metabolites and energy;GO:0006119//oxidative phosphorylation;GO:0006120//mitochondrial electron transport, NADH to ubiquinone;GO:0006139//nucleobase-containing compound metabolic process;GO:0006163//purine nucleotide metabolic process;GO:0006629//lipid metabo…	--
MSTRG.8586	187	170	219	275	281	359	11.836	10.768	10.74	17.445	18.44	19.501	11.11466667	18.462	0.732094167	0.000345148	0.066769567	ksh	XP_002312629.1 protein kish [Populus trichocarpa]	-	-	-	-	GO:0000139//Golgi membrane;GO:0005575//cellular_component;GO:0005622//intracellular;GO:0005623//cell;GO:0005737//cytoplasm;GO:0005783//endoplasmic reticulum;GO:0005789//endoplasmic reticulum membrane;GO:0005794//Golgi apparatus;GO:0012505//endomembrane system;GO:0016020//membrane;GO:0016021//integral component of membrane;GO:0031090//organelle membrane;GO:0031224//intrinsic component of membrane;…	GO:0003674//molecular_function	GO:0002790//peptide secretion;GO:0006810//transport;GO:0008104//protein localization;GO:0008150//biological_process;GO:0009306//protein secretion;GO:0009987//cellular process;GO:0015031//protein transport;GO:0015833//peptide transport;GO:0016192//vesicle-mediated transport;GO:0032940//secretion by cell;GO:0033036//macromolecule localization;GO:0042886//amide transport;GO:0045184//establishment of…	--
ncbi_105127473	2558	2493	3373	3838	3800	4465	241.206	235.256	246.43	362.719	371.491	361.332	240.964	365.1806667	0.599792764	0.000347615	0.066769567	LOC105127473	60S ribosomal protein L35	Genetic Information Processing	Translation	ko03010//Ribosome	K02918	GO:0000315//organellar large ribosomal subunit;GO:0005840//ribosome;GO:0022625//cytosolic large ribosomal subunit	GO:0003735//structural constituent of ribosome;GO:0004751//ribose-5-phosphate isomerase activity	GO:0006098//pentose-phosphate shunt;GO:0006412//translation	--
MSTRG.16187	106	87	104	183	140	186	13.728	11.276	10.436	23.754	18.798	20.674	11.81333333	21.07533333	0.835139346	0.000353231	0.06712309	--	-	-	-	-	-	-	GO:0003677//DNA binding;GO:0046983//protein dimerization activity	-	--
ncbi_105122883	265	188	329	397	375	540	19.759	14.029	19.007	29.669	28.989	34.556	17.59833333	31.07133333	0.820145348	0.000375595	0.069142303	LOC105122883	uncharacterized LOC105122883	-	-	-	-	-	-	-	--
ncbi_105111857	86	38	13	6	3	7	2.636	1.166	0.309	0.184	0.095	0.184	1.370333333	0.154333333	-3.150405273	0.00038001	0.069520675	LOC105111857	L-ascorbate oxidase-like	-	-	-	-	GO:0016021//integral component of membrane	GO:0005375//copper ion transmembrane transporter activity;GO:0005507//copper ion binding;GO:0016491//oxidoreductase activity	GO:0000041//transition metal ion transport;GO:0006825//copper ion transport;GO:0055114//oxidation-reduction process	--
ncbi_105138084	1284	1213	1628	1922	1822	2158	123.264	116.53	121.081	184.911	181.33	177.782	120.2916667	181.341	0.592168444	0.000401158	0.072488938	LOC105138084	uncharacterized LOC105138084, transcript variant X1	Genetic Information Processing	Translation	ko03010//Ribosome	K02970	GO:0000314//organellar small ribosomal subunit;GO:0005840//ribosome;GO:0022627//cytosolic small ribosomal subunit	GO:0000166//nucleotide binding;GO:0003735//structural constituent of ribosome	GO:0006412//translation	--
ncbi_105115522	42	20	5	3	3	4	0.646	0.315	0.061	0.042	0.049	0.047	0.340666667	0.046	-2.888655024	0.000423999	0.075274614	LOC105115522	ABC transporter C family member 3-like, transcript variant X1	-	-	-	-	GO:0005575//cellular_component;GO:0005737//cytoplasm;GO:0005887//integral component of plasma membrane;GO:0009380//excinuclease repair complex;GO:0009898//cytoplasmic side of plasma membrane;GO:0016021//integral component of membrane;GO:0030257//type III protein secretion system complex;GO:0043190//ATP-binding cassette (ABC) transporter complex;GO:0055051//ATP-binding cassette (ABC) transporter c…	GO:0000166//nucleotide binding;GO:0003677//DNA binding;GO:0003924//GTPase activity;GO:0005260//intracellularly ATP-gated chloride channel activity;GO:0005319//lipid transporter activity;GO:0005524//ATP binding;GO:0005525//GTP binding;GO:0008565//protein transporter activity;GO:0009381//excinuclease ABC activity;GO:0015220//choline transmembrane transporter activity;GO:0015221//lipopolysaccharide …	GO:0000910//cytokinesis;GO:0006289//nucleotide-excision repair;GO:0006810//transport;GO:0006817//phosphate ion transport;GO:0006824//cobalt ion transport;GO:0006855//drug transmembrane transport;GO:0006869//lipid transport;GO:0007601//visual perception;GO:0008150//biological_process;GO:0008272//sulfate transport;GO:0009405//pathogenesis;GO:0015675//nickel cation transport;GO:0015689//molybdate io…	--
ncbi_105129764	7	16	28	55	43	48	0.638	1.505	2.048	5.185	4.196	3.899	1.397	4.426666667	1.66388872	0.000424241	0.075274614	LOC105129764	basic form of pathogenesis-related protein 1-like	Environmental Information Processing;Organismal Systems;Environmental Information Processing	Signal transduction;Environmental adaptation;Signal transduction	ko04075//Plant hormone signal transduction;ko04626//Plant-pathogen interaction;ko04016//MAPK signaling pathway - plant	K13449;K13449;K13449	-	-	-	--
ncbi_105118065	102	81	89	53	51	28	2.115	1.668	1.417	1.106	1.086	0.498	1.733333333	0.896666667	-0.95090545	0.000434033	0.076550907	LOC105118065	probable leucine-rich repeat receptor-like serine/threonine-protein kinase At3g14840, transcript variant X1	-	-	-	-	-	GO:0004672//protein kinase activity;GO:0005515//protein binding;GO:0005524//ATP binding	GO:0006468//protein phosphorylation	--
ncbi_105134236	491	534	711	829	810	939	46.197	50.303	51.875	78.217	79.107	75.91	49.45833333	77.74466667	0.652530085	0.00044837	0.078143748	LOC105134236	60S ribosomal protein L22-2-like	Genetic Information Processing	Translation	ko03010//Ribosome	K02891	GO:0005840//ribosome	GO:0003735//structural constituent of ribosome	GO:0006412//translation	--
ncbi_105107780	651	697	851	1011	952	1280	57.439	61.545	58.176	89.404	87.084	96.925	59.05333333	91.13766667	0.626028938	0.000461178	0.07990314	LOC105107780	40S ribosomal protein S16	Genetic Information Processing	Translation	ko03010//Ribosome	K02960	GO:0005840//ribosome;GO:0022627//cytosolic small ribosomal subunit	GO:0003735//structural constituent of ribosome	GO:0006412//translation	--
ncbi_105135968	376	381	493	662	519	713	21.451	21.75	21.785	37.831	30.681	34.865	21.662	34.459	0.669714386	0.000478217	0.081291653	LOC105135968	ras-related protein RABA1d	Cellular Processes	Transport and catabolism	ko04144//Endocytosis	K07904	GO:0005575//cellular_component;GO:0005622//intracellular;GO:0005623//cell;GO:0005634//nucleus;GO:0005737//cytoplasm;GO:0005768//endosome;GO:0005773//vacuole;GO:0005829//cytosol;GO:0005886//plasma membrane;GO:0012505//endomembrane system;GO:0016020//membrane;GO:0031410//cytoplasmic vesicle;GO:0031982//vesicle;GO:0043226//organelle;GO:0043227//membrane-bounded organelle;GO:0043229//intracellular or…	GO:0000166//nucleotide binding;GO:0001882//nucleoside binding;GO:0001883//purine nucleoside binding;GO:0003674//molecular_function;GO:0003824//catalytic activity;GO:0003924//GTPase activity;GO:0005488//binding;GO:0005524//ATP binding;GO:0005525//GTP binding;GO:0016462//pyrophosphatase activity;GO:0016787//hydrolase activity;GO:0016817//hydrolase activity, acting on acid anhydrides;GO:0016818//hyd…	GO:0006400//tRNA modification;GO:0006576//cellular biogenic amine metabolic process;GO:0006810//transport;GO:0008104//protein localization;GO:0008150//biological_process;GO:0009987//cellular process;GO:0015031//protein transport;GO:0015833//peptide transport;GO:0033036//macromolecule localization;GO:0042254//ribosome biogenesis;GO:0042546//cell wall biogenesis;GO:0042886//amide transport;GO:00440…	--
ncbi_105135693	274	283	311	389	411	478	15.17	15.731	13.365	21.635	23.635	22.774	14.75533333	22.68133333	0.62026894	0.000496197	0.08225301	LOC105135693	uncharacterized LOC105135693, transcript variant X1	-	-	-	-	-	-	GO:0030163//protein catabolic process	--
ncbi_105139205	22	33	36	64	52	91	1.475	2.214	1.841	4.255	3.585	5.149	1.843333333	4.329666667	1.231938979	0.000497081	0.08225301	LOC105139205	probable glutathione S-transferase	Metabolism;Metabolism	Global and overview maps;Metabolism of other amino acids	ko01100//Metabolic pathways;ko00480//Glutathione metabolism	K00799;K00799	-	GO:0005515//protein binding;GO:0016034//maleylacetoacetate isomerase activity	GO:0006559//L-phenylalanine catabolic process;GO:0006572//tyrosine catabolic process;GO:0006749//glutathione metabolic process	--
ncbi_105113014	662	618	794	939	919	1122	63.162	59.009	58.696	89.793	90.905	91.873	60.289	90.857	0.59170287	0.000509393	0.083819306	LOC105113014	protein Asterix	-	-	-	-	GO:0005575//cellular_component;GO:0016020//membrane;GO:0016021//integral component of membrane;GO:0031224//intrinsic component of membrane;GO:0044425//membrane part	GO:0003674//molecular_function	GO:0008150//biological_process	--
ncbi_105139082	223	239	278	357	345	405	18.44	19.778	17.811	29.587	29.576	28.741	18.67633333	29.30133333	0.649755072	0.000523713	0.084898605	LOC105139082	uncharacterized LOC105139082	-	-	-	-	GO:0000315//organellar large ribosomal subunit;GO:0022625//cytosolic large ribosomal subunit;GO:0033179//proton-transporting V-type ATPase, V0 domain	GO:0003735//structural constituent of ribosome;GO:0005524//ATP binding;GO:0008134//transcription factor binding;GO:0015078//proton transmembrane transporter activity;GO:0042803//protein homodimerization activity;GO:0070840//dynein complex binding	GO:0006412//translation;GO:0007059//chromosome segregation;GO:0009271//phage shock;GO:0030261//chromosome condensation;GO:1902600//proton transmembrane transport	--
MSTRG.887	826	972	1187	1479	1306	1533	54.529	64.216	60.714	97.858	89.386	86.853	59.81966667	91.36566667	0.611032261	0.000524599	0.084898605	RPS29A	XP_024440496.1 40S ribosomal protein S29 isoform X2 [Populus trichocarpa]	Genetic Information Processing	Translation	ko03010//Ribosome	K02980	GO:0005840//ribosome;GO:0016021//integral component of membrane	GO:0003735//structural constituent of ribosome	GO:0006412//translation	--
ncbi_105131100	614	601	812	995	881	1079	57.063	55.897	58.47	92.68	84.886	86.06	57.14333333	87.87533333	0.620873061	0.000543715	0.086216673	LOC105131100	mitochondrial import inner membrane translocase subunit TIM10-like	-	-	-	-	GO:0005575//cellular_component;GO:0005622//intracellular;GO:0005623//cell;GO:0005737//cytoplasm;GO:0005739//mitochondrion;GO:0005740//mitochondrial envelope;GO:0005743//mitochondrial inner membrane;GO:0005758//mitochondrial intermembrane space;GO:0016020//membrane;GO:0019866//organelle inner membrane;GO:0031090//organelle membrane;GO:0031966//mitochondrial membrane;GO:0031967//organelle envelope;…	GO:0003674//molecular_function;GO:0005215//transporter activity;GO:0005488//binding;GO:0008565//protein transporter activity;GO:0043167//ion binding;GO:0043169//cation binding;GO:0046872//metal ion binding	GO:0006605//protein targeting;GO:0006626//protein targeting to mitochondrion;GO:0006810//transport;GO:0006839//mitochondrial transport;GO:0006886//intracellular protein transport;GO:0006996//organelle organization;GO:0007005//mitochondrion organization;GO:0007006//mitochondrial membrane organization;GO:0007007//inner mitochondrial membrane organization;GO:0008104//protein localization;GO:0008150/…	--
ncbi_105123135	389	332	309	224	164	259	5.518	4.712	3.394	3.198	2.429	3.135	4.541333333	2.920666667	-0.63681822	0.000546613	0.086216673	LOC105123135	putative phospholipid-transporting ATPase 9, transcript variant X1	-	-	-	-	GO:0031004//potassium ion-transporting ATPase complex	GO:0004008//copper-exporting ATPase activity;GO:0004647//phosphoserine phosphatase activity;GO:0005375//copper ion transmembrane transporter activity;GO:0005388//calcium-transporting ATPase activity;GO:0008556//potassium-transporting ATPase activity;GO:0008967//phosphoglycolate phosphatase activity;GO:0015434//cadmium-transporting ATPase activity;GO:0015444//magnesium-importing ATPase activity;GO…	GO:0006545//glycine biosynthetic process;GO:0006564//L-serine biosynthetic process;GO:0006813//potassium ion transport;GO:0006816//calcium ion transport;GO:0006825//copper ion transport;GO:0008152//metabolic process;GO:0015691//cadmium ion transport;GO:0015693//magnesium ion transport;GO:0030001//metal ion transport	--
ncbi_105123818	18	17	18	2	0	6	0.584	0.619	0.497	0.087	0	0.197	0.566666667	0.094666667	-2.581571912	0.00054738	0.086216673	LOC105123818	uncharacterized LOC105123818, transcript variant X1	-	-	-	-	-	GO:0003723//RNA binding;GO:0004521//endoribonuclease activity;GO:0004654//polyribonucleotide nucleotidyltransferase activity	GO:0006402//mRNA catabolic process	--
ncbi_105112424	188	169	136	87	96	108	6.035	5.414	3.391	2.793	3.189	2.986	4.946666667	2.989333333	-0.726632909	0.000555539	0.087036408	LOC105112424	ATP-dependent 6-phosphofructokinase 3-like	Metabolism;Metabolism;Metabolism;Metabolism;Metabolism;Genetic Information Processing;Metabolism;Metabolism;Metabolism	Global and overview maps;Global and overview maps;Global and overview maps;Global and overview maps;Carbohydrate metabolism;Folding, sorting and degradation;Carbohydrate metabolism;Carbohydrate metabolism;Carbohydrate metabolism	ko01100//Metabolic pathways;ko01110//Biosynthesis of secondary metabolites;ko01200//Carbon metabolism;ko01230//Biosynthesis of amino acids;ko00010//Glycolysis / Gluconeogenesis;ko03018//RNA degradation;ko00051//Fructose and mannose metabolism;ko00052//Galactose metabolism;ko00030//Pentose phosphate pathway	K00850;K00850;K00850;K00850;K00850;K00850;K00850;K00850;K00850	GO:0005575//cellular_component	GO:0001727//lipid kinase activity;GO:0003872//6-phosphofructokinase activity;GO:0003951//NAD+ kinase activity;GO:0016301//kinase activity;GO:0016773//phosphotransferase activity, alcohol group as acceptor;GO:0047334//diphosphate-fructose-6-phosphate 1-phosphotransferase activity	GO:0006096//glycolytic process;GO:0006741//NADP biosynthetic process;GO:0008150//biological_process	--
ncbi_105130906	337	301	410	487	487	590	20.284	18.089	19.073	29.326	30.329	30.422	19.14866667	30.02566667	0.648952339	0.000561006	0.087427815	LOC105130906	deSI-like protein At4g17486	-	-	-	-	-	GO:0008233//peptidase activity	-	--
MSTRG.17412	266	214	325	396	393	443	21.986	17.772	20.861	32.872	33.743	31.491	20.20633333	32.702	0.694571319	0.000604042	0.092663829	--	KAF9668473.1 hypothetical protein SADUNF_Sadunf14G0007200 [Salix dunnii]	-	-	-	-	-	GO:0004865//protein serine/threonine phosphatase inhibitor activity	GO:0032515//negative regulation of phosphoprotein phosphatase activity	--
ncbi_20160421	51	48	61	19	22	28	1.596	1.503	1.488	0.599	0.718	0.756	1.529	0.691	-1.145830791	0.000640269	0.096298076	rpoC1	--	Genetic Information Processing	Transcription	ko03020//RNA polymerase	K03046	GO:0000345//cytosolic DNA-directed RNA polymerase complex;GO:0000428//DNA-directed RNA polymerase complex;GO:0005575//cellular_component;GO:0005622//intracellular;GO:0005623//cell;GO:0005737//cytoplasm;GO:0009295//nucleoid;GO:0009507//chloroplast;GO:0009536//plastid;GO:0030880//RNA polymerase complex;GO:0032991//protein-containing complex;GO:0043226//organelle;GO:0043227//membrane-bounded organel…	GO:0001882//nucleoside binding;GO:0003674//molecular_function;GO:0003676//nucleic acid binding;GO:0003677//DNA binding;GO:0003824//catalytic activity;GO:0003899//DNA-directed 5'-3' RNA polymerase activity;GO:0005488//binding;GO:0016740//transferase activity;GO:0016772//transferase activity, transferring phosphorus-containing groups;GO:0016779//nucleotidyltransferase activity;GO:0032549//ribonucle…	GO:0006139//nucleobase-containing compound metabolic process;GO:0006351//transcription, DNA-templated;GO:0006354//DNA-templated transcription, elongation;GO:0006725//cellular aromatic compound metabolic process;GO:0006807//nitrogen compound metabolic process;GO:0008150//biological_process;GO:0008152//metabolic process;GO:0009058//biosynthetic process;GO:0009059//macromolecule biosynthetic process…	--
ncbi_105113082	686	794	1150	1320	1207	1492	85.087	98.558	110.517	164.094	155.212	158.821	98.054	159.3756667	0.700782987	0.00064081	0.096298076	LOC105113082	60S ribosomal protein L38-like	Genetic Information Processing	Translation	ko03010//Ribosome	K02923	GO:0005840//ribosome	GO:0003735//structural constituent of ribosome	GO:0006412//translation	--
ncbi_105134076	336	445	605	759	640	781	46.505	61.638	64.879	105.288	91.836	92.77	57.674	96.63133333	0.744569984	0.000651412	0.096902432	LOC105134076	60S ribosomal protein L39	Genetic Information Processing	Translation	ko03010//Ribosome	K02924	GO:0005575//cellular_component;GO:0005622//intracellular;GO:0005623//cell;GO:0005737//cytoplasm;GO:0005829//cytosol;GO:0005840//ribosome;GO:0015934//large ribosomal subunit;GO:0022625//cytosolic large ribosomal subunit;GO:0022626//cytosolic ribosome;GO:0032991//protein-containing complex;GO:0043226//organelle;GO:0043228//non-membrane-bounded organelle;GO:0043229//intracellular organelle;GO:004323…	GO:0003674//molecular_function;GO:0003676//nucleic acid binding;GO:0003723//RNA binding;GO:0003735//structural constituent of ribosome;GO:0005198//structural molecule activity;GO:0005488//binding;GO:0097159//organic cyclic compound binding;GO:1901363//heterocyclic compound binding	GO:0006412//translation;GO:0006518//peptide metabolic process;GO:0006807//nitrogen compound metabolic process;GO:0008150//biological_process;GO:0008152//metabolic process;GO:0009058//biosynthetic process;GO:0009059//macromolecule biosynthetic process;GO:0009987//cellular process;GO:0010467//gene expression;GO:0019538//protein metabolic process;GO:0034641//cellular nitrogen compound metabolic proc…	--
ncbi_105118878	2378	2508	3393	3898	3613	4364	213.628	225.47	236.171	350.929	336.504	336.409	225.0896667	341.2806667	0.600458861	0.000664319	0.097347502	LOC105118878	expansin-A1-like	-	-	-	-	-	-	-	--
ncbi_105122258	223	187	169	117	116	127	4.198	3.521	2.465	2.207	2.264	2.051	3.394666667	2.174	-0.642917978	0.000696437	0.099104727	LOC105122258	receptor-like protein kinase HSL1, transcript variant X1	-	-	-	-	-	GO:0004672//protein kinase activity;GO:0005515//protein binding;GO:0005524//ATP binding	GO:0006468//protein phosphorylation	--
MSTRG.8257	97	134	136	192	186	216	8.167	11.291	8.872	16.203	16.237	15.609	9.443333333	16.01633333	0.762175804	0.000774888	0.107152817	--	KAB5568160.1 hypothetical protein DKX38_001953 [Salix brachista]	-	-	-	-	GO:0000276//mitochondrial proton-transporting ATP synthase complex, coupling factor F(o)	GO:0015078//proton transmembrane transporter activity	GO:0015986//ATP synthesis coupled proton transport	--
ncbi_105134693	888	990	1267	1423	1421	1665	45.25	50.461	50.043	72.697	75.082	72.829	48.58466667	73.536	0.597949632	0.000779727	0.107318182	LOC105134693	protein RER1A-like, transcript variant X1	-	-	-	-	GO:0016021//integral component of membrane	-	-	--
ncbi_105111881	339	344	457	561	505	612	17.298	17.567	18.068	28.69	26.716	26.801	17.64433333	27.40233333	0.635093824	0.000794076	0.10878477	LOC105111881	proteasome assembly chaperone 2	-	-	-	-	GO:0000502//proteasome complex;GO:0005575//cellular_component;GO:0005622//intracellular;GO:0005623//cell;GO:0005634//nucleus;GO:0005737//cytoplasm;GO:0005829//cytosol;GO:0032991//protein-containing complex;GO:0043226//organelle;GO:0043227//membrane-bounded organelle;GO:0043229//intracellular organelle;GO:0043231//intracellular membrane-bounded organelle;GO:0044424//intracellular part;GO:0044444//…	GO:0003674//molecular_function	GO:0000075//cell cycle checkpoint;GO:0000278//mitotic cell cycle;GO:0007049//cell cycle;GO:0007088//regulation of mitotic nuclear division;GO:0007093//mitotic cell cycle checkpoint;GO:0007094//mitotic spindle assembly checkpoint;GO:0007346//regulation of mitotic cell cycle;GO:0008150//biological_process;GO:0009987//cellular process;GO:0010564//regulation of cell cycle process;GO:0010639//negative…	--
ncbi_105127070	398	446	549	682	619	711	26.339	29.574	28.169	45.268	42.506	40.383	28.02733333	42.719	0.60804339	0.000799103	0.108966542	LOC105127070	GTP-binding nuclear protein Ran-3-like	Genetic Information Processing;Genetic Information Processing	Translation;Translation	ko03013//Nucleocytoplasmic transport;ko03008//Ribosome biogenesis in eukaryotes	K07936;K07936	GO:0005737//cytoplasm	GO:0003723//RNA binding;GO:0003724//RNA helicase activity;GO:0003924//GTPase activity;GO:0005524//ATP binding;GO:0005525//GTP binding;GO:0019001//guanyl nucleotide binding;GO:0031683//G-protein beta/gamma-subunit complex binding;GO:0043022//ribosome binding;GO:0043531//ADP binding	GO:0007186//G protein-coupled receptor signaling pathway;GO:0042254//ribosome biogenesis	--
ncbi_105126728	377	412	485	565	580	699	20.98	22.945	20.912	31.513	33.463	33.384	21.61233333	32.78666667	0.601254396	0.000813288	0.11038983	LOC105126728	glucose and ribitol dehydrogenase-like	-	-	-	-	-	GO:0004316//3-oxoacyl-[acyl-carrier-protein] reductase (NADPH) activity;GO:0004757//sepiapterin reductase activity;GO:0008667//2,3-dihydro-2,3-dihydroxybenzoate dehydrogenase activity;GO:0008678//2-deoxy-D-gluconate 3-dehydrogenase activity;GO:0016491//oxidoreductase activity;GO:0016630//protochlorophyllide reductase activity;GO:0050662//coenzyme binding;GO:0051287//NAD binding	GO:0000272//polysaccharide catabolic process;GO:0006633//fatty acid biosynthetic process;GO:0006729//tetrahydrobiopterin biosynthetic process;GO:0015995//chlorophyll biosynthetic process;GO:0055114//oxidation-reduction process	--
ncbi_105119730	971	423	61	47	44	62	14.904	6.494	0.725	0.719	0.697	0.82	7.374333333	0.745333333	-3.306554943	0.000830397	0.111682683	LOC105119730	ABC transporter B family member 21-like	Environmental Information Processing	Membrane transport	ko02010//ABC transporters	K05658	GO:0005575//cellular_component;GO:0005737//cytoplasm;GO:0005887//integral component of plasma membrane;GO:0009380//excinuclease repair complex;GO:0009898//cytoplasmic side of plasma membrane;GO:0016021//integral component of membrane;GO:0043190//ATP-binding cassette (ABC) transporter complex;GO:0055051//ATP-binding cassette (ABC) transporter complex, integrated substrate binding;GO:0055052//ATP-b…	GO:0003674//molecular_function;GO:0003676//nucleic acid binding;GO:0003924//GTPase activity;GO:0004020//adenylylsulfate kinase activity;GO:0004140//dephospho-CoA kinase activity;GO:0005260//intracellularly ATP-gated chloride channel activity;GO:0005319//lipid transporter activity;GO:0005524//ATP binding;GO:0005525//GTP binding;GO:0008134//transcription factor binding;GO:0008565//protein transport…	GO:0000910//cytokinesis;GO:0006289//nucleotide-excision repair;GO:0006355//regulation of transcription, DNA-templated;GO:0006412//translation;GO:0006790//sulfur compound metabolic process;GO:0006810//transport;GO:0006817//phosphate ion transport;GO:0006824//cobalt ion transport;GO:0006855//drug transmembrane transport;GO:0006869//lipid transport;GO:0007186//G protein-coupled receptor signaling pa…	--
ncbi_105110493	331	352	395	490	474	590	21.087	22.435	19.484	31.263	31.296	32.231	21.002	31.59666667	0.589245646	0.000863866	0.114099991	LOC105110493	polyadenylate-binding protein 2-like, transcript variant X1	Genetic Information Processing	Translation	ko03015//mRNA surveillance pathway	K14396	-	GO:0003676//nucleic acid binding;GO:0003723//RNA binding	GO:0008380//RNA splicing;GO:0046718//viral entry into host cell	--
ncbi_105135577	162	156	221	127	102	93	2.071	1.996	2.189	1.627	1.352	1.02	2.085333333	1.333	-0.645601231	0.000918025	0.118594314	LOC105135577	uncharacterized LOC105135577, transcript variant X2	-	-	-	-	-	-	-	--
ncbi_105116810	38	19	2	0	0	0	1.76	0.889	0.072	0	0	0	0.907	0.001	-9.824958741	0.000937058	0.120524503	LOC105116810	zeaxanthin epoxidase, chloroplastic-like	-	-	-	-	GO:0009331//glycerol-3-phosphate dehydrogenase complex;GO:0009342//glutamate synthase complex (NADPH)	GO:0000104//succinate dehydrogenase activity;GO:0003824//catalytic activity;GO:0004148//dihydrolipoyl dehydrogenase activity;GO:0004368//glycerol-3-phosphate dehydrogenase (quinone) activity;GO:0004729//oxygen-dependent protoporphyrinogen oxidase activity;GO:0004791//thioredoxin-disulfide reductase activity;GO:0008734//L-aspartate oxidase activity;GO:0008767//UDP-galactopyranose mutase activity;G…	GO:0006071//glycerol metabolic process;GO:0006096//glycolytic process;GO:0006099//tricarboxylic acid cycle;GO:0006400//tRNA modification;GO:0006537//glutamate biosynthetic process;GO:0006744//ubiquinone biosynthetic process;GO:0006779//porphyrin-containing compound biosynthetic process;GO:0006790//sulfur compound metabolic process;GO:0006805//xenobiotic metabolic process;GO:0009060//aerobic respi…	--
ncbi_105125662	306	314	362	427	468	512	27.412	28.15	25.125	38.337	43.464	39.362	26.89566667	40.38766667	0.586541049	0.000950533	0.121265136	LOC105125662	uncharacterized LOC105125662	-	-	-	-	-	GO:0003676//nucleic acid binding	-	--
ncbi_105126316	23	26	38	15	3	6	0.891	1.009	1.141	0.583	0.121	0.2	1.013666667	0.301333333	-1.750151139	0.000988119	0.124910084	LOC105126316	polygalacturonase QRT2-like	Metabolism;Metabolism	Global and overview maps;Carbohydrate metabolism	ko01100//Metabolic pathways;ko00040//Pentose and glucuronate interconversions	K01184;K01184	GO:0005575//cellular_component;GO:0005576//extracellular region;GO:0005618//cell wall;GO:0005623//cell;GO:0030312//external encapsulating structure;GO:0044464//cell part;GO:0071944//cell periphery	GO:0003674//molecular_function;GO:0003824//catalytic activity;GO:0004553//hydrolase activity, hydrolyzing O-glycosyl compounds;GO:0004650//polygalacturonase activity;GO:0016787//hydrolase activity;GO:0016798//hydrolase activity, acting on glycosyl bonds	GO:0000003//reproduction;GO:0000272//polysaccharide catabolic process;GO:0003006//developmental process involved in reproduction;GO:0005975//carbohydrate metabolic process;GO:0005976//polysaccharide metabolic process;GO:0007275//multicellular organism development;GO:0007276//gamete generation;GO:0008150//biological_process;GO:0008152//metabolic process;GO:0009056//catabolic process;GO:0009057//ma…	--
ncbi_105136157	76	82	88	123	144	142	8.308	8.971	7.454	13.476	16.32	13.322	8.244333333	14.37266667	0.801853019	0.00100847	0.126397809	LOC105136157	photosystem I reaction center subunit psaK, chloroplastic	Metabolism;Metabolism	Global and overview maps;Energy metabolism	ko01100//Metabolic pathways;ko00195//Photosynthesis	K02698;K02698	GO:0009522//photosystem I;GO:0009538//photosystem I reaction center;GO:0016020//membrane	GO:0003674//molecular_function	GO:0015979//photosynthesis;GO:0019684//photosynthesis, light reaction	--
ncbi_105124260	1093	1042	1450	1647	1503	2054	68.576	65.426	70.487	103.567	97.766	110.598	68.163	103.977	0.609203697	0.001063601	0.130530417	LOC105124260	nucleoside diphosphate kinase 3-like	Metabolism;Metabolism;Environmental Information Processing;Metabolism;Metabolism	Global and overview maps;Global and overview maps;Signal transduction;Nucleotide metabolism;Nucleotide metabolism	ko01100//Metabolic pathways;ko01110//Biosynthesis of secondary metabolites;ko04016//MAPK signaling pathway - plant;ko00230//Purine metabolism;ko00240//Pyrimidine metabolism	K00940;K00940;K00940;K00940;K00940	GO:0009522//photosystem I	-	GO:0015979//photosynthesis	--
ncbi_105142489	59	48	88	107	121	127	2.918	2.376	3.372	5.304	6.205	5.391	2.888666667	5.633333333	0.963585105	0.001074374	0.130762907	LOC105142489	protein ALUMINUM SENSITIVE 3-like	-	-	-	-	-	-	-	--
ncbi_105122951	169	81	1	1	3	3	2.279	1.093	0.01	0.014	0.042	0.035	1.127333333	0.030333333	-5.215866304	0.00112641	0.13653196	LOC105122951	pleiotropic drug resistance protein 1-like	-	-	-	-	GO:0005575//cellular_component;GO:0005887//integral component of plasma membrane;GO:0009380//excinuclease repair complex;GO:0009898//cytoplasmic side of plasma membrane;GO:0016020//membrane;GO:0016021//integral component of membrane;GO:0043190//ATP-binding cassette (ABC) transporter complex;GO:0055051//ATP-binding cassette (ABC) transporter complex, integrated substrate binding;GO:0055052//ATP-bi…	GO:0003674//molecular_function;GO:0003924//GTPase activity;GO:0005260//intracellularly ATP-gated chloride channel activity;GO:0005319//lipid transporter activity;GO:0005524//ATP binding;GO:0005525//GTP binding;GO:0008565//protein transporter activity;GO:0009381//excinuclease ABC activity;GO:0015220//choline transmembrane transporter activity;GO:0015221//lipopolysaccharide transmembrane transporte…	GO:0000910//cytokinesis;GO:0006289//nucleotide-excision repair;GO:0006576//cellular biogenic amine metabolic process;GO:0006777//Mo-molybdopterin cofactor biosynthetic process;GO:0006810//transport;GO:0006817//phosphate ion transport;GO:0006824//cobalt ion transport;GO:0006869//lipid transport;GO:0007601//visual perception;GO:0008150//biological_process;GO:0008272//sulfate transport;GO:0015675//n…	--
ncbi_105109323	283	313	400	467	449	551	29.251	32.377	32.034	48.379	48.115	48.877	31.22066667	48.457	0.634203745	0.001220181	0.145357942	LOC105109323	uncharacterized LOC105109323	-	-	-	-	GO:0005737//cytoplasm;GO:0039679//viral occlusion body	GO:0005524//ATP binding	GO:0007059//chromosome segregation;GO:0030261//chromosome condensation	--
ncbi_105136524	381	403	544	618	621	681	18.352	19.427	20.303	29.835	31.012	28.152	19.36066667	29.66633333	0.615697994	0.001223236	0.145357942	LOC105136524	inositol monophosphatase 3-like	Metabolism;Metabolism;Metabolism;Environmental Information Processing;Metabolism	Global and overview maps;Global and overview maps;Carbohydrate metabolism;Signal transduction;Carbohydrate metabolism	ko01100//Metabolic pathways;ko01110//Biosynthesis of secondary metabolites;ko00562//Inositol phosphate metabolism;ko04070//Phosphatidylinositol signaling system;ko00053//Ascorbate and aldarate metabolism	K10047;K10047;K10047;K10047;K10047	-	GO:0004401//histidinol-phosphatase activity;GO:0008441//3'(2'),5'-bisphosphate nucleotidase activity	GO:0000105//histidine biosynthetic process;GO:0006790//sulfur compound metabolic process;GO:0046855//inositol phosphate dephosphorylation	--
ncbi_105130738	327	322	439	528	488	562	34.017	33.523	35.384	55.051	52.632	50.175	34.308	52.61933333	0.617047944	0.001243252	0.147063215	LOC105130738	acyl carrier protein 1, mitochondrial-like	Metabolism;Metabolism	Global and overview maps;Energy metabolism	ko01100//Metabolic pathways;ko00190//Oxidative phosphorylation	K03955;K03955	GO:0005575//cellular_component	GO:0000036//acyl carrier activity;GO:0003674//molecular_function;GO:0047473//D-alanine [D-alanyl carrier protein] ligase activity	GO:0006633//fatty acid biosynthetic process;GO:0019350//teichoic acid biosynthetic process;GO:0030152//bacteriocin biosynthetic process	--
ncbi_105124623	82	93	130	173	157	172	6.121	6.948	7.519	12.944	12.151	11.019	6.862666667	12.038	0.810754535	0.001353635	0.15635286	LOC105124623	miraculin-like	-	-	-	-	-	GO:0004866//endopeptidase inhibitor activity	-	--
ncbi_105134794	255	266	317	414	353	451	26.4	27.559	25.428	42.957	37.888	40.071	26.46233333	40.30533333	0.607030476	0.001439102	0.160369378	LOC105134794	MYB-like transcription factor ETC1	-	-	-	-	-	-	-	MYB_related
ncbi_105138299	241	253	346	424	360	481	21.177	22.248	23.557	37.341	32.796	36.274	22.32733333	35.47033333	0.667801935	0.001445424	0.160369378	LOC105138299	uncharacterized LOC105138299	-	-	-	-	-	-	-	--
ncbi_105119613	8	6	4	0	0	0	0.233	0.187	0.108	0.003	0.002	0.001	0.176	0.002	-6.459431619	0.001476585	0.162281093	LOC105119613	uncharacterized LOC105119613	-	-	-	-	-	-	-	--
ncbi_105129556	223	185	258	308	314	368	14.828	12.31	13.292	20.526	21.646	21	13.47666667	21.05733333	0.643859044	0.001539793	0.166813344	LOC105129556	chloride conductance regulatory protein ICln-like	-	-	-	-	-	-	-	--
ncbi_105118225	155	152	166	117	94	85	4.196	4.136	3.497	3.174	2.656	1.978	3.943	2.602666667	-0.599303158	0.001745011	0.181532587	LOC105118225	exocyst complex component EXO70B1-like	-	-	-	-	GO:0000145//exocyst	GO:0005515//protein binding	GO:0006887//exocytosis	--
MSTRG.18164	179	206	252	295	294	366	23.005	26.536	25.112	37.985	39.231	40.313	24.88433333	39.17633333	0.65474464	0.001753484	0.181532587	--	PNT54749.1 hypothetical protein POPTR_001G156500 [Populus trichocarpa]	-	-	-	-	-	-	-	--
ncbi_105119345	192	189	214	291	276	291	19.464	19.169	16.749	29.549	28.928	25.326	18.46066667	27.93433333	0.597584736	0.001756528	0.181532587	LOC105119345	probable steroid-binding protein 3	-	-	-	-	-	-	-	--
ncbi_105130555	193	204	302	353	340	363	14.896	15.734	18.182	26.834	26.797	23.566	16.27066667	25.73233333	0.661308918	0.001802683	0.184815232	LOC105130555	uncharacterized LOC105130555, transcript variant X1	-	-	-	-	GO:0019031//viral envelope	GO:0005515//protein binding;GO:0031072//heat shock protein binding;GO:0051082//unfolded protein binding	GO:0006457//protein folding;GO:0009408//response to heat	--
ncbi_105130559	112	139	204	249	213	276	11.534	14.337	16.351	25.735	22.835	24.404	14.074	24.32466667	0.789387617	0.001807116	0.184815232	LOC105130559	probable steroid-binding protein 3	-	-	-	-	-	-	-	--
MSTRG.23876	107	102	160	207	172	216	10.743	10.169	12.435	20.907	17.888	18.696	11.11566667	19.16366667	0.785779147	0.001843127	0.186554832	--	XP_012068216.1 uncharacterized protein LOC105630844 [Jatropha curcas]	-	-	-	-	-	-	-	--
ncbi_105119945	117	98	142	178	168	223	10.048	8.423	9.449	15.322	14.959	16.436	9.306666667	15.57233333	0.742648691	0.00187924	0.188378857	LOC105119945	uncharacterized LOC105119945	-	-	-	-	GO:0005787//signal peptidase complex;GO:0016021//integral component of membrane	-	GO:0006465//signal peptide processing	--
ncbi_105140777	32	29	29	12	13	7	1.03	0.935	0.724	0.387	0.434	0.193	0.896333333	0.338	-1.407012103	0.001883221	0.188378857	LOC105140777	probable WRKY transcription factor 27	Organismal Systems;Environmental Information Processing	Environmental adaptation;Signal transduction	ko04626//Plant-pathogen interaction;ko04016//MAPK signaling pathway - plant	K13425;K13425	-	GO:0003700//DNA-binding transcription factor activity;GO:0043565//sequence-specific DNA binding	GO:0006355//regulation of transcription, DNA-templated	WRKY
ncbi_105142364	62	60	39	15	18	36	1.693	1.65	0.825	0.426	0.507	0.841	1.389333333	0.591333333	-1.232349268	0.001929147	0.190674782	LOC105142364	scarecrow-like protein 21	-	-	-	-	-	-	-	GRAS
MSTRG.21211	44	31	1	1	0	0	2.65	1.868	0.047	0.06	0	0	1.521666667	0.02	-6.249508549	0.001989438	0.193398348	BC10	XP_002321482.3 uncharacterized protein LOC7475641 [Populus trichocarpa]	-	-	-	-	GO:0016020//membrane	GO:0016757//transferase activity, transferring glycosyl groups	-	--
ncbi_105115521	755	507	325	254	193	266	9.494	6.38	3.167	3.201	2.516	2.871	6.347	2.862666667	-1.148715152	0.002007229	0.193398348	LOC105115521	ABC transporter C family member 3-like, transcript variant X1	-	-	-	-	GO:0005575//cellular_component;GO:0005737//cytoplasm;GO:0005887//integral component of plasma membrane;GO:0009380//excinuclease repair complex;GO:0009898//cytoplasmic side of plasma membrane;GO:0016021//integral component of membrane;GO:0043190//ATP-binding cassette (ABC) transporter complex;GO:0055051//ATP-binding cassette (ABC) transporter complex, integrated substrate binding;GO:0055052//ATP-b…	GO:0000166//nucleotide binding;GO:0003677//DNA binding;GO:0003924//GTPase activity;GO:0005260//intracellularly ATP-gated chloride channel activity;GO:0005319//lipid transporter activity;GO:0005524//ATP binding;GO:0005525//GTP binding;GO:0008565//protein transporter activity;GO:0009381//excinuclease ABC activity;GO:0015220//choline transmembrane transporter activity;GO:0015221//lipopolysaccharide …	GO:0000910//cytokinesis;GO:0006289//nucleotide-excision repair;GO:0006810//transport;GO:0006817//phosphate ion transport;GO:0006824//cobalt ion transport;GO:0006855//drug transmembrane transport;GO:0006869//lipid transport;GO:0007601//visual perception;GO:0008150//biological_process;GO:0008272//sulfate transport;GO:0015675//nickel cation transport;GO:0015689//molybdate ion transport;GO:0015706//n…	--
ncbi_105128326	216	222	272	327	335	356	32.532	33.456	31.713	49.447	52.331	46.074	32.567	49.284	0.597708525	0.002028468	0.193982159	LOC105128326	early light-induced protein 1, chloroplastic-like	-	-	-	-	-	-	-	--
ncbi_105126560	4	2	12	0	0	0	0.151	0.093	0.344	0	0	0	0.196	0.001	-7.614709844	0.002062988	0.195380242	LOC105126560	uncharacterized LOC105126560, transcript variant X1	-	-	-	-	-	-	-	--
ncbi_105126559	29	5	6	0	3	1	1.106	0.191	0.177	0	0.119	0.033	0.491333333	0.050666667	-3.277593296	0.002131227	0.196840934	LOC105126559	F-box protein At5g49610-like	-	-	-	-	-	GO:0005515//protein binding	-	--
ncbi_105115042	203	249	265	343	326	360	11.783	14.483	11.92	19.929	19.621	17.904	12.72866667	19.15133333	0.589363533	0.002141553	0.196840934	LOC105115042	membrane-anchored ubiquitin-fold protein 4-like, transcript variant X1	-	-	-	-	GO:0005575//cellular_component;GO:0005623//cell;GO:0005886//plasma membrane;GO:0016020//membrane;GO:0044464//cell part;GO:0071944//cell periphery	GO:0005515//protein binding	GO:0006289//nucleotide-excision repair	--
MSTRG.537	56	30	1	0	0	0	3.583	1.921	0.05	0	0	0	1.851333333	0.001	-10.85434896	0.002209588	0.196905057	--	KAB5544698.1 hypothetical protein DKX38_012810 [Salix brachista]	-	-	-	-	GO:0005634//nucleus;GO:0033104//type VI protein secretion system complex	GO:0003674//molecular_function;GO:0005319//lipid transporter activity;GO:0008270//zinc ion binding	GO:0006869//lipid transport;GO:0033103//protein secretion by the type VI secretion system	--
MSTRG.25082	291	328	465	562	471	572	44.606	50.357	55.167	86.301	74.872	75.151	50.04333333	78.77466667	0.654553855	0.002211407	0.196905057	RPL10AA	KAF9678415.1 hypothetical protein SADUNF_Sadunf07G0032600 [Salix dunnii]	Genetic Information Processing	Translation	ko03010//Ribosome	K02865	GO:0000311//plastid large ribosomal subunit;GO:0022625//cytosolic large ribosomal subunit	GO:0003677//DNA binding;GO:0003735//structural constituent of ribosome	GO:0006268//DNA unwinding involved in DNA replication;GO:0006412//translation	--
MSTRG.22607	483	481	731	830	719	938	47.058	46.853	55.188	81.096	72.65	78.427	49.69966667	77.391	0.638929626	0.002232084	0.196905057	CBG21705	KAG5229066.1 translation machinery associated protein [Salix suchowensis]	-	-	-	-	GO:0005575//cellular_component;GO:0005622//intracellular;GO:0005623//cell;GO:0005634//nucleus;GO:0005668//RNA polymerase transcription factor SL1 complex;GO:0005737//cytoplasm;GO:0043226//organelle;GO:0043227//membrane-bounded organelle;GO:0043229//intracellular organelle;GO:0043231//intracellular membrane-bounded organelle;GO:0044424//intracellular part;GO:0044464//cell part	GO:0003674//molecular_function	GO:0002181//cytoplasmic translation;GO:0006355//regulation of transcription, DNA-templated;GO:0006412//translation;GO:0006518//peptide metabolic process;GO:0006807//nitrogen compound metabolic process;GO:0008150//biological_process;GO:0008152//metabolic process;GO:0009058//biosynthetic process;GO:0009059//macromolecule biosynthetic process;GO:0009987//cellular process;GO:0010467//gene expression;…	--
ncbi_105137450	93	58	43	38	29	23	7.369	4.599	2.64	3.018	2.382	1.564	4.869333333	2.321333333	-1.068770562	0.002258989	0.1978585	LOC105137450	probable glutathione S-transferase	Metabolism;Metabolism	Global and overview maps;Metabolism of other amino acids	ko01100//Metabolic pathways;ko00480//Glutathione metabolism	K00799;K00799	-	GO:0005515//protein binding;GO:0015035//protein disulfide oxidoreductase activity;GO:0016034//maleylacetoacetate isomerase activity	GO:0006559//L-phenylalanine catabolic process;GO:0006572//tyrosine catabolic process;GO:0006749//glutathione metabolic process;GO:0006790//sulfur compound metabolic process;GO:0045454//cell redox homeostasis;GO:0055114//oxidation-reduction process	--
ncbi_105112851	126	138	191	78	82	112	1.558	1.708	1.834	0.973	1.055	1.189	1.7	1.072333333	-0.664781311	0.002292837	0.199802396	LOC105112851	serine/threonine-protein kinase BRI1-like 1	-	-	-	-	-	GO:0004672//protein kinase activity;GO:0005515//protein binding;GO:0005524//ATP binding	GO:0006468//protein phosphorylation	--
ncbi_105113103	114	122	118	165	182	190	7.683	8.229	6.162	11.145	12.717	10.99	7.358	11.61733333	0.658893366	0.002318424	0.200491326	LOC105113103	uncharacterized LOC105113103, transcript variant X1	-	-	-	-	-	-	-	--
ncbi_105138170	121	133	170	199	223	223	8.038	8.876	8.749	13.256	15.373	12.752	8.554333333	13.79366667	0.689278678	0.002321406	0.200491326	LOC105138170	uncharacterized LOC105138170	-	-	-	-	-	-	-	--
ncbi_105121932	62	45	58	22	29	29	2.386	1.733	1.729	0.849	1.157	0.958	1.949333333	0.988	-0.980397864	0.002357674	0.201281885	LOC105121932	leucoanthocyanidin dioxygenase-like	-	-	-	-	-	GO:0016491//oxidoreductase activity	GO:0055114//oxidation-reduction process	--
ncbi_105141126	247	228	341	388	362	460	22.188	20.497	23.734	34.932	33.714	35.463	22.13966667	34.703	0.648426885	0.002364485	0.201281885	LOC105141126	protein FAM32A-like	-	-	-	-	GO:0016020//membrane	GO:0016628//oxidoreductase activity, acting on the CH-CH group of donors, NAD or NADP as acceptor	GO:0016126//sterol biosynthetic process	--
ncbi_105130374	128	80	51	33	37	55	4.967	3.107	1.533	1.284	1.489	1.832	3.202333333	1.535	-1.060884831	0.002409839	0.202626148	LOC105130374	E3 ubiquitin-protein ligase RGLG1, transcript variant X1	-	-	-	-	-	GO:0046872//metal ion binding	-	--
ncbi_105140399	210	98	6	10	4	10	13.318	6.22	0.295	0.636	0.263	0.544	6.611	0.481	-3.780759716	0.002411264	0.202626148	LOC105140399	steroid 5-alpha-reductase DET2-like	Metabolism;Metabolism;Metabolism	Global and overview maps;Global and overview maps;Metabolism of terpenoids and polyketides	ko01100//Metabolic pathways;ko01110//Biosynthesis of secondary metabolites;ko00905//Brassinosteroid biosynthesis	K09591;K09591;K09591	GO:0016020//membrane	GO:0016627//oxidoreductase activity, acting on the CH-CH group of donors;GO:0016628//oxidoreductase activity, acting on the CH-CH group of donors, NAD or NADP as acceptor	GO:0006629//lipid metabolic process;GO:0016126//sterol biosynthetic process	--
ncbi_105119358	33	44	45	75	67	84	2.758	3.663	2.89	6.207	5.784	5.981	3.103666667	5.990666667	0.948742941	0.002414673	0.202626148	LOC105119358	histidine-containing phosphotransfer protein 1-like, transcript variant X1	Environmental Information Processing	Signal transduction	ko04075//Plant hormone signal transduction	K14490	GO:0016020//membrane	GO:0000156//phosphorelay response regulator activity;GO:0004673//protein histidine kinase activity;GO:0005524//ATP binding	GO:0000160//phosphorelay signal transduction system	--
MSTRG.15942	585	569	852	943	855	1094	61.773	60.149	69.682	99.814	93.612	99.151	63.868	97.52566667	0.610688681	0.002450518	0.204469005	RPS30A	QHO19817.1 40S ribosomal protein [Arachis hypogaea]	Genetic Information Processing	Translation	ko03010//Ribosome	K02983	GO:0005840//ribosome	GO:0003735//structural constituent of ribosome	GO:0006412//translation	--
ncbi_20160422	61	60	82	37	31	38	1.225	1.205	1.275	0.744	0.645	0.655	1.235	0.681333333	-0.858078346	0.002521124	0.20858764	rpoB	--	Genetic Information Processing	Transcription	ko03020//RNA polymerase	K03043	GO:0000345//cytosolic DNA-directed RNA polymerase complex;GO:0000428//DNA-directed RNA polymerase complex;GO:0005575//cellular_component;GO:0005622//intracellular;GO:0005623//cell;GO:0005737//cytoplasm;GO:0009295//nucleoid;GO:0009507//chloroplast;GO:0009536//plastid;GO:0030880//RNA polymerase complex;GO:0032991//protein-containing complex;GO:0043226//organelle;GO:0043227//membrane-bounded organel…	GO:0001882//nucleoside binding;GO:0003674//molecular_function;GO:0003676//nucleic acid binding;GO:0003677//DNA binding;GO:0003824//catalytic activity;GO:0003899//DNA-directed 5'-3' RNA polymerase activity;GO:0005488//binding;GO:0016740//transferase activity;GO:0016772//transferase activity, transferring phosphorus-containing groups;GO:0016779//nucleotidyltransferase activity;GO:0032549//ribonucle…	GO:0006139//nucleobase-containing compound metabolic process;GO:0006351//transcription, DNA-templated;GO:0006354//DNA-templated transcription, elongation;GO:0006725//cellular aromatic compound metabolic process;GO:0006807//nitrogen compound metabolic process;GO:0008150//biological_process;GO:0008152//metabolic process;GO:0009058//biosynthetic process;GO:0009059//macromolecule biosynthetic process…	--
ncbi_20160476	127	134	183	195	226	264	11.962	12.594	13.322	18.325	22.007	21.282	12.626	20.538	0.701898042	0.002717937	0.214371024	petB	--	Metabolism;Metabolism	Global and overview maps;Energy metabolism	ko01100//Metabolic pathways;ko00195//Photosynthesis	K02635;K02635	GO:0005575//cellular_component;GO:0005622//intracellular;GO:0005623//cell;GO:0005737//cytoplasm;GO:0009507//chloroplast;GO:0009534//chloroplast thylakoid;GO:0009535//chloroplast thylakoid membrane;GO:0009536//plastid;GO:0009579//thylakoid;GO:0016020//membrane;GO:0016021//integral component of membrane;GO:0031224//intrinsic component of membrane;GO:0031976//plastid thylakoid;GO:0031984//organelle …	GO:0003674//molecular_function;GO:0003824//catalytic activity;GO:0005488//binding;GO:0005506//iron ion binding;GO:0009055//electron transfer activity;GO:0016491//oxidoreductase activity;GO:0020037//heme binding;GO:0043167//ion binding;GO:0043169//cation binding;GO:0045158//electron transporter, transferring electrons within cytochrome b6/f complex of photosystem II activity;GO:0046872//metal ion …	GO:0006091//generation of precursor metabolites and energy;GO:0008150//biological_process;GO:0008152//metabolic process;GO:0009987//cellular process;GO:0015979//photosynthesis;GO:0015980//energy derivation by oxidation of organic compounds;GO:0022900//electron transport chain;GO:0022904//respiratory electron transport chain;GO:0044237//cellular metabolic process;GO:0045333//cellular respiration;G…	--
ncbi_105109779	14	3	1	0	0	0	0.554	0.122	0.029	0	0	0	0.235	0.001	-7.876516947	0.00281066	0.220173371	LOC105109779	NAC domain-containing protein 4-like, transcript variant X1	-	-	-	-	-	GO:0003677//DNA binding;GO:0005515//protein binding	GO:0006355//regulation of transcription, DNA-templated	NAC
ncbi_105120566	81	37	6	2	1	7	4.424	2.022	0.254	0.109	0.057	0.328	2.233333333	0.164666667	-3.761578149	0.002828414	0.220976384	LOC105120566	zinc finger protein ZAT10	-	-	-	-	-	-	GO:0006351//transcription, DNA-templated	C2H2
MSTRG.17245	115	114	137	172	180	201	7.95	7.887	7.338	11.917	12.901	11.925	7.725	12.24766667	0.664900086	0.002906377	0.223674988	--	PNS90174.1 hypothetical protein POPTR_019G032400 [Populus trichocarpa]	-	-	-	-	-	-	-	--
ncbi_105118376	39	36	54	24	18	15	0.832	0.775	0.889	0.516	0.398	0.276	0.832	0.396666667	-1.068656361	0.003035439	0.227761437	LOC105118376	pentatricopeptide repeat-containing protein At1g09900-like	-	-	-	-	GO:0005739//mitochondrion	-	-	--
ncbi_105122794	119	111	175	212	206	207	12.965	12.103	14.772	23.149	23.268	19.355	13.28	21.924	0.723255893	0.003066825	0.228684199	LOC105122794	reactive oxygen species modulator 1-like	-	-	-	-	-	GO:0042834//peptidoglycan binding;GO:0047112//pyruvate oxidase activity	GO:0009444//pyruvate oxidation	--
ncbi_105141930	372	216	99	64	57	93	14.901	8.646	3.088	2.583	2.371	3.193	8.878333333	2.715666667	-1.708982468	0.003110428	0.230767133	LOC105141930	UDP-glycosyltransferase 74E1-like, transcript variant X1	-	-	-	-	-	GO:0008194//UDP-glycosyltransferase activity;GO:0016758//transferase activity, transferring hexosyl groups	-	--
MSTRG.7415	281	244	350	456	349	471	7.617	6.603	7.336	12.38	9.804	10.952	7.185333333	11.04533333	0.620309967	0.003156585	0.232746022	--	PNT17680.1 hypothetical protein POPTR_010G202600 [Populus trichocarpa]	-	-	-	-	-	-	-	--
ncbi_105135330	106	95	139	166	167	193	8.313	7.438	8.438	12.722	13.682	12.861	8.063	13.08833333	0.698892769	0.003424368	0.241295043	LOC105135330	probable ran guanine nucleotide release factor, transcript variant X1	-	-	-	-	-	-	-	--
ncbi_105127521	294	291	419	480	415	565	38.778	38.411	42.819	63.453	56.749	63.956	40.00266667	61.386	0.617813488	0.003589389	0.249344027	LOC105127521	dolichyl-diphosphooligosaccharide--protein glycosyltransferase subunit 4A	-	-	-	-	-	-	-	--
ncbi_105110388	5	6	11	0	1	0	0.178	0.218	0.287	0	0.042	0.003	0.227666667	0.015	-3.923888672	0.003648611	0.251844524	LOC105110388	MLO-like protein 3, transcript variant X1	-	-	-	-	GO:0005575//cellular_component;GO:0005623//cell;GO:0005886//plasma membrane;GO:0016020//membrane;GO:0016021//integral component of membrane;GO:0031224//intrinsic component of membrane;GO:0044425//membrane part;GO:0044464//cell part;GO:0071944//cell periphery	GO:0003674//molecular_function;GO:0003676//nucleic acid binding;GO:0005488//binding;GO:0005515//protein binding;GO:0005516//calmodulin binding	GO:0006950//response to stress;GO:0006952//defense response;GO:0008150//biological_process;GO:0009306//protein secretion;GO:0009607//response to biotic stimulus;GO:0050896//response to stimulus	--
ncbi_105135135	103	82	92	60	51	53	2.664	2.122	1.843	1.555	1.38	1.176	2.209666667	1.370333333	-0.689301881	0.003854434	0.258845345	LOC105135135	protein ROOT PRIMORDIUM DEFECTIVE 1, transcript variant X1	-	-	-	-	GO:0001726//ruffle;GO:0005575//cellular_component;GO:0005622//intracellular;GO:0005623//cell;GO:0005737//cytoplasm;GO:0005829//cytosol;GO:0005886//plasma membrane;GO:0005887//integral component of plasma membrane;GO:0005902//microvillus;GO:0009897//external side of plasma membrane;GO:0009986//cell surface;GO:0016020//membrane;GO:0016021//integral component of membrane;GO:0016323//basolateral plas…	GO:0003674//molecular_function;GO:0005102//signaling receptor binding;GO:0005488//binding;GO:0005515//protein binding;GO:0019955//cytokine binding;GO:0019956//chemokine binding;GO:0051087//chaperone binding	GO:0000902//cell morphogenesis;GO:0001775//cell activation;GO:0001944//vasculature development;GO:0001945//lymph vessel development;GO:0001946//lymphangiogenesis;GO:0002009//morphogenesis of an epithelium;GO:0002011//morphogenesis of an epithelial sheet;GO:0002376//immune system process;GO:0002520//immune system development;GO:0003158//endothelium development;GO:0006082//organic acid metabolic pr…	--
ncbi_105126504	112	147	196	233	202	272	10.16	13.345	13.776	21.184	18.998	21.176	12.427	20.45266667	0.7188109	0.00400839	0.265132255	LOC105126504	STS14 protein-like	-	-	-	-	-	-	-	--
ncbi_105110770	19	27	34	8	10	11	0.557	0.791	0.772	0.224	0.304	0.268	0.706666667	0.265333333	-1.413223929	0.004225568	0.272421268	LOC105110770	uncharacterized LOC105110770	-	-	-	-	-	-	-	--
ncbi_105128977	30	15	1	2	2	3	1.128	0.565	0.037	0.076	0.078	0.085	0.576666667	0.079666667	-2.855689515	0.004369896	0.27443691	LOC105128977	isoflavone 2'-hydroxylase-like, transcript variant X1	-	-	-	-	-	GO:0005506//iron ion binding;GO:0016705//oxidoreductase activity, acting on paired donors, with incorporation or reduction of molecular oxygen;GO:0020037//heme binding	GO:0055114//oxidation-reduction process	--
ncbi_105128863	65	47	88	107	98	138	5.888	4.261	6.176	9.715	9.204	10.729	5.441666667	9.882666667	0.860851795	0.004394787	0.275412888	LOC105128863	gibberellin-regulated protein 11-like	-	-	-	-	-	-	-	--
ncbi_105120353	81	92	114	58	54	59	4.236	4.768	4.608	3.013	2.925	2.616	4.537333333	2.851333333	-0.670207944	0.004413618	0.275581127	LOC105120353	arginine-glutamic acid dipeptide repeats protein-like	-	-	-	-	-	-	-	--
ncbi_105134003	12	3	1	0	0	0	0.515	0.129	0.033	0	0	0	0.225666667	0.001	-7.818049523	0.004564385	0.280193051	LOC105134003	GDSL esterase/lipase 1, transcript variant X1	-	-	-	-	-	GO:0016788//hydrolase activity, acting on ester bonds	-	--
ncbi_105117269	150	88	89	60	59	71	5.939	3.487	2.73	2.381	2.422	2.413	4.052	2.405333333	-0.752397336	0.004623273	0.283105802	LOC105117269	uncharacterized LOC105117269	-	-	-	-	-	GO:0005507//copper ion binding;GO:0045340//mercury ion binding;GO:0046872//metal ion binding	GO:0006825//copper ion transport;GO:0015694//mercury ion transport	--
ncbi_105136661	280	210	361	398	387	461	20.391	15.302	20.38	29.059	29.241	28.829	18.691	29.043	0.635846727	0.004646874	0.283372736	LOC105136661	uncharacterized LOC105136661	-	-	-	-	GO:0005575//cellular_component;GO:0005622//intracellular;GO:0005623//cell;GO:0005634//nucleus;GO:0005730//nucleolus;GO:0005737//cytoplasm;GO:0005739//mitochondrion;GO:0005759//mitochondrial matrix;GO:0005829//cytosol;GO:0031974//membrane-enclosed lumen;GO:0031981//nuclear lumen;GO:0043226//organelle;GO:0043227//membrane-bounded organelle;GO:0043228//non-membrane-bounded organelle;GO:0043229//intr…	GO:0003674//molecular_function	GO:0000003//reproduction;GO:0003006//developmental process involved in reproduction;GO:0006082//organic acid metabolic process;GO:0006091//generation of precursor metabolites and energy;GO:0006099//tricarboxylic acid cycle;GO:0006101//citrate metabolic process;GO:0006119//oxidative phosphorylation;GO:0006121//mitochondrial electron transport, succinate to ubiquinone;GO:0006139//nucleobase-contain…	--
ncbi_105138968	22	11	3	1	3	1	0.734	0.368	0.078	0.033	0.104	0.029	0.393333333	0.055333333	-2.829531713	0.004827725	0.286716873	LOC105138968	uncharacterized LOC105138968	-	-	-	-	GO:0005575//cellular_component;GO:0005576//extracellular region;GO:0005615//extracellular space;GO:0044421//extracellular region part	GO:0003674//molecular_function;GO:0003824//catalytic activity;GO:0004806//triglyceride lipase activity;GO:0005488//binding;GO:0016298//lipase activity;GO:0016787//hydrolase activity;GO:0016788//hydrolase activity, acting on ester bonds;GO:0043167//ion binding;GO:0043169//cation binding;GO:0046872//metal ion binding;GO:0052689//carboxylic ester hydrolase activity;GO:0070205//2-succinyl-6-hydroxy-2…	GO:0006629//lipid metabolic process;GO:0008150//biological_process;GO:0008152//metabolic process;GO:0009056//catabolic process;GO:0009234//menaquinone biosynthetic process;GO:0016042//lipid catabolic process;GO:0044238//primary metabolic process;GO:0071704//organic substance metabolic process;GO:1901575//organic substance catabolic process	--
ncbi_105130586	17	14	2	1	2	1	0.843	0.695	0.077	0.05	0.103	0.043	0.538333333	0.065333333	-3.042608605	0.004919649	0.288979526	LOC105130586	probable WRKY transcription factor 40	-	-	-	-	GO:0005737//cytoplasm	GO:0003677//DNA binding;GO:0003700//DNA-binding transcription factor activity;GO:0003899//DNA-directed 5'-3' RNA polymerase activity;GO:0003977//UDP-N-acetylglucosamine diphosphorylase activity;GO:0019134//glucosamine-1-phosphate N-acetyltransferase activity;GO:0043565//sequence-specific DNA binding	GO:0006351//transcription, DNA-templated;GO:0006355//regulation of transcription, DNA-templated;GO:0009103//lipopolysaccharide biosynthetic process;GO:0009252//peptidoglycan biosynthetic process	WRKY
ncbi_105136549	40	43	47	74	76	75	3.043	3.274	2.769	5.647	6.001	4.905	3.028666667	5.517666667	0.865375499	0.00492523	0.288979526	LOC105136549	CASP-like protein 2B1	-	-	-	-	-	-	-	--
ncbi_105109376	84	55	65	40	26	43	4.894	3.207	2.934	2.336	1.571	2.15	3.678333333	2.019	-0.865411313	0.00512095	0.294020413	LOC105109376	mental retardation GTPase activating protein homolog 4	-	-	-	-	-	-	-	--
ncbi_105137176	44	63	65	24	29	36	1.406	2.015	1.61	0.769	0.961	0.987	1.677	0.905666667	-0.888830624	0.005258835	0.300056606	LOC105137176	uncharacterized LOC105137176	-	-	-	-	GO:0000139//Golgi membrane;GO:0005575//cellular_component;GO:0005622//intracellular;GO:0005623//cell;GO:0005634//nucleus;GO:0005737//cytoplasm;GO:0005794//Golgi apparatus;GO:0012505//endomembrane system;GO:0016020//membrane;GO:0016021//integral component of membrane;GO:0031090//organelle membrane;GO:0031224//intrinsic component of membrane;GO:0031984//organelle subcompartment;GO:0043226//organell…	GO:0003674//molecular_function;GO:0003712//transcription coregulator activity;GO:0003824//catalytic activity;GO:0008378//galactosyltransferase activity;GO:0016740//transferase activity;GO:0016757//transferase activity, transferring glycosyl groups;GO:0016758//transferase activity, transferring hexosyl groups;GO:0048531//beta-1,3-galactosyltransferase activity	GO:0000271//polysaccharide biosynthetic process;GO:0005975//carbohydrate metabolic process;GO:0005976//polysaccharide metabolic process;GO:0006355//regulation of transcription, DNA-templated;GO:0008150//biological_process;GO:0008152//metabolic process;GO:0009058//biosynthetic process;GO:0009059//macromolecule biosynthetic process;GO:0009987//cellular process;GO:0010393//galacturonan metabolic pro…	--
ncbi_105131243	84	73	94	132	115	144	5.822	5.093	4.99	9.155	8.183	8.54	5.301666667	8.626	0.70224575	0.005367198	0.30321891	LOC105131243	PITH domain-containing protein At3g04780, transcript variant X1	-	-	-	-	-	-	-	--
ncbi_105110661	0	0	1	8	8	4	0	0	0.039	0.324	0.322	0.132	0.013	0.259333333	4.318224126	0.005533698	0.306553411	LOC105110661	TMV resistance protein N-like	-	-	-	-	-	GO:0005515//protein binding;GO:0070403//NAD+ binding	GO:0007165//signal transduction;GO:0009847//spore germination;GO:0030436//asexual sporulation	--
ncbi_105122637	848	642	1121	1277	1205	1181	37.868	28.698	38.776	57.107	55.767	45.245	35.114	52.70633333	0.585929981	0.005739171	0.310738147	LOC105122637	uncharacterized LOC105122637	-	-	-	-	GO:0016020//membrane	GO:0004521//endoribonuclease activity;GO:0043130//ubiquitin binding	GO:0006402//mRNA catabolic process;GO:0048193//Golgi vesicle transport	--
ncbi_105113889	29	31	70	104	75	71	0.916	1.01	1.753	3.358	2.505	1.968	1.226333333	2.610333333	1.089882872	0.005778789	0.311167188	LOC105113889	UPF0586 protein C9orf41 homolog, transcript variant X1	Metabolism;Metabolism	Global and overview maps;Amino acid metabolism	ko01100//Metabolic pathways;ko00340//Histidine metabolism	K19787;K19787	-	-	-	--
ncbi_105132638	80	69	31	24	18	41	3.255	2.81	0.977	0.979	0.759	1.432	2.347333333	1.056666667	-1.151502387	0.005796436	0.311400843	LOC105132638	probable WRKY transcription factor 40	-	-	-	-	GO:0016020//membrane	GO:0003700//DNA-binding transcription factor activity;GO:0008948//oxaloacetate decarboxylase activity;GO:0015081//sodium ion transmembrane transporter activity;GO:0030151//molybdenum ion binding;GO:0043565//sequence-specific DNA binding	GO:0006355//regulation of transcription, DNA-templated;GO:0009399//nitrogen fixation;GO:0036376//sodium ion export across plasma membrane	WRKY
ncbi_105138775	174	149	211	252	226	299	9.696	8.379	9.258	14.291	13.424	14.606	9.111	14.107	0.630729902	0.005888612	0.313074355	LOC105138775	vacuolar protein sorting-associated protein 28 homolog 1-like, transcript variant X1	Cellular Processes	Transport and catabolism	ko04144//Endocytosis	K12184	GO:0000813//ESCRT I complex	-	GO:0032509//endosome transport via multivesicular body sorting pathway	--
MSTRG.2756	250	225	337	345	355	479	24.732	22.275	25.829	34.205	36.408	40.667	24.27866667	37.09333333	0.611470725	0.006012366	0.313485922	RPS29A	XP_041016648.1 uncharacterized protein LOC121259207 [Juglans microcarpa x Juglans regia]	Genetic Information Processing	Translation	ko03010//Ribosome	K02980	GO:0005840//ribosome	GO:0003735//structural constituent of ribosome	GO:0006412//translation	--
ncbi_105141564	72	57	84	114	100	128	4.701	3.722	4.248	7.46	6.766	7.172	4.223666667	7.132666667	0.755945572	0.006066814	0.313485922	LOC105141564	universal stress protein A-like protein, transcript variant X1	-	-	-	-	-	-	-	--
ncbi_105139323	653	367	262	193	197	217	13.244	7.449	4.117	3.923	4.142	3.777	8.27	3.947333333	-1.067008976	0.006291461	0.318624029	LOC105139323	ABC transporter A family member 7-like	-	-	-	-	GO:0005575//cellular_component;GO:0005887//integral component of plasma membrane;GO:0009380//excinuclease repair complex;GO:0009898//cytoplasmic side of plasma membrane;GO:0016021//integral component of membrane;GO:0043190//ATP-binding cassette (ABC) transporter complex;GO:0055051//ATP-binding cassette (ABC) transporter complex, integrated substrate binding;GO:0055052//ATP-binding cassette (ABC) …	GO:0005260//intracellularly ATP-gated chloride channel activity;GO:0005319//lipid transporter activity;GO:0005524//ATP binding;GO:0008565//protein transporter activity;GO:0009381//excinuclease ABC activity;GO:0015220//choline transmembrane transporter activity;GO:0015221//lipopolysaccharide transmembrane transporter activity;GO:0015412//ATPase-coupled molybdate transmembrane transporter activity;…	GO:0000910//cytokinesis;GO:0006289//nucleotide-excision repair;GO:0006810//transport;GO:0006817//phosphate ion transport;GO:0006824//cobalt ion transport;GO:0006855//drug transmembrane transport;GO:0006869//lipid transport;GO:0007601//visual perception;GO:0008150//biological_process;GO:0008272//sulfate transport;GO:0015675//nickel cation transport;GO:0015689//molybdate ion transport;GO:0015706//n…	--
ncbi_105138357	498	439	729	824	726	793	49.936	44.041	56.626	82.889	75.488	68.261	50.201	75.546	0.589639267	0.006371727	0.319963504	LOC105138357	60S acidic ribosomal protein P3-like	Genetic Information Processing	Translation	ko03010//Ribosome	K02942	-	-	-	--
ncbi_105123929	128	143	155	186	186	255	8.19	9.157	7.684	11.928	12.339	14.003	8.343666667	12.75666667	0.612497972	0.006448694	0.321559941	LOC105123929	E2F-associated phosphoprotein	-	-	-	-	GO:0005575//cellular_component;GO:0005622//intracellular;GO:0005623//cell;GO:0005634//nucleus;GO:0005737//cytoplasm;GO:0043226//organelle;GO:0043227//membrane-bounded organelle;GO:0043229//intracellular organelle;GO:0043231//intracellular membrane-bounded organelle;GO:0044424//intracellular part;GO:0044464//cell part;GO:0055036//virion membrane	-	GO:0000122//negative regulation of transcription by RNA polymerase II;GO:0006355//regulation of transcription, DNA-templated;GO:0006357//regulation of transcription by RNA polymerase II;GO:0008150//biological_process;GO:0008284//positive regulation of cell proliferation;GO:0009889//regulation of biosynthetic process;GO:0009890//negative regulation of biosynthetic process;GO:0009891//positive regu…	--
MSTRG.1429	13	20	4	4	2	0	0.518	0.775	0.124	0.145	0.086	0	0.472333333	0.077	-2.616875002	0.006502016	0.323497261	ABCB11	XP_011016204.1 PREDICTED: ABC transporter B family member 21-like [Populus euphratica]	Environmental Information Processing	Membrane transport	ko02010//ABC transporters	K05658	GO:0005575//cellular_component;GO:0005737//cytoplasm;GO:0005887//integral component of plasma membrane;GO:0009898//cytoplasmic side of plasma membrane;GO:0016021//integral component of membrane;GO:0043190//ATP-binding cassette (ABC) transporter complex;GO:0055051//ATP-binding cassette (ABC) transporter complex, integrated substrate binding;GO:0055052//ATP-binding cassette (ABC) transporter comple…	GO:0003924//GTPase activity;GO:0004140//dephospho-CoA kinase activity;GO:0005260//intracellularly ATP-gated chloride channel activity;GO:0005319//lipid transporter activity;GO:0005524//ATP binding;GO:0005525//GTP binding;GO:0008134//transcription factor binding;GO:0008565//protein transporter activity;GO:0015220//choline transmembrane transporter activity;GO:0015221//lipopolysaccharide transmembr…	GO:0000910//cytokinesis;GO:0006355//regulation of transcription, DNA-templated;GO:0006412//translation;GO:0006810//transport;GO:0006817//phosphate ion transport;GO:0006824//cobalt ion transport;GO:0006855//drug transmembrane transport;GO:0006869//lipid transport;GO:0007186//G protein-coupled receptor signaling pathway;GO:0007601//visual perception;GO:0008150//biological_process;GO:0008272//sulfat…	--
ncbi_105120545	11	5	12	28	26	21	1.316	0.599	1.113	3.358	3.226	2.157	1.009333333	2.913666667	1.529433133	0.00697546	0.333982899	LOC105120545	40S ribosomal protein S20-2-like	Genetic Information Processing	Translation	ko03010//Ribosome	K02969	GO:0000314//organellar small ribosomal subunit;GO:0022627//cytosolic small ribosomal subunit	GO:0003735//structural constituent of ribosome	GO:0006412//translation	--
MSTRG.141	81	99	119	158	138	157	12.68	15.51	14.434	24.79	22.398	21.093	14.208	22.76033333	0.6798182	0.006981937	0.333982899	OST4A	TKS16821.1 hypothetical protein D5086_0000016520 [Populus alba]	-	-	-	-	GO:0005575//cellular_component;GO:0005622//intracellular;GO:0005623//cell;GO:0005737//cytoplasm;GO:0005783//endoplasmic reticulum;GO:0005789//endoplasmic reticulum membrane;GO:0012505//endomembrane system;GO:0016020//membrane;GO:0016021//integral component of membrane;GO:0031224//intrinsic component of membrane;GO:0031984//organelle subcompartment;GO:0042175//nuclear outer membrane-endoplasmic re…	-	-	--
ncbi_20160437	54	65	75	37	38	34	1.58	1.903	1.7	1.085	1.152	0.854	1.727666667	1.030333333	-0.74571374	0.006984908	0.333982899	psaB	--	Metabolism;Metabolism	Global and overview maps;Energy metabolism	ko01100//Metabolic pathways;ko00195//Photosynthesis	K02690;K02690	GO:0005575//cellular_component;GO:0005622//intracellular;GO:0005623//cell;GO:0005737//cytoplasm;GO:0009507//chloroplast;GO:0009521//photosystem;GO:0009522//photosystem I;GO:0009526//plastid envelope;GO:0009532//plastid stroma;GO:0009534//chloroplast thylakoid;GO:0009535//chloroplast thylakoid membrane;GO:0009536//plastid;GO:0009538//photosystem I reaction center;GO:0009570//chloroplast stroma;GO:…	GO:0003674//molecular_function;GO:0003824//catalytic activity;GO:0005488//binding;GO:0016168//chlorophyll binding;GO:0016491//oxidoreductase activity;GO:0043167//ion binding;GO:0043168//anion binding;GO:0043169//cation binding;GO:0046872//metal ion binding;GO:0046906//tetrapyrrole binding;GO:0048037//cofactor binding;GO:0051536//iron-sulfur cluster binding;GO:0051539//4 iron, 4 sulfur cluster bin…	GO:0006464//cellular protein modification process;GO:0006807//nitrogen compound metabolic process;GO:0008150//biological_process;GO:0008152//metabolic process;GO:0009987//cellular process;GO:0015979//photosynthesis;GO:0018298//protein-chromophore linkage;GO:0019538//protein metabolic process;GO:0036211//protein modification process;GO:0043170//macromolecule metabolic process;GO:0043412//macromole…	--
ncbi_105127499	61	72	96	99	113	165	3.59	4.24	4.377	5.839	6.894	8.333	4.069	7.022	0.787207716	0.007110057	0.337545101	LOC105127499	aquaporin TIP1-3-like	-	-	-	-	GO:0016020//membrane	GO:0015267//channel activity	GO:0055085//transmembrane transport	--
ncbi_105114123	4	11	13	3	0	0	0.262	0.75	0.716	0.224	0	0	0.576	0.074666667	-2.94753258	0.00720241	0.340154655	LOC105114123	protein S-acyltransferase 21-like	-	-	-	-	GO:0005575//cellular_component;GO:0005623//cell;GO:0005886//plasma membrane;GO:0016020//membrane;GO:0016021//integral component of membrane;GO:0031224//intrinsic component of membrane;GO:0044425//membrane part;GO:0044464//cell part;GO:0071944//cell periphery	GO:0003674//molecular_function;GO:0003824//catalytic activity;GO:0016409//palmitoyltransferase activity;GO:0016417//S-acyltransferase activity;GO:0016740//transferase activity;GO:0016746//transferase activity, transferring acyl groups;GO:0016747//transferase activity, transferring acyl groups other than amino-acyl groups;GO:0019706//protein-cysteine S-palmitoyltransferase activity;GO:0019707//pro…	-	--
ncbi_20160420	72	66	75	39	32	51	1.11	1.018	0.896	0.602	0.511	0.675	1.008	0.596	-0.758111403	0.007388594	0.345983527	rpoC2	--	Genetic Information Processing	Transcription	ko03020//RNA polymerase	K03046	GO:0000345//cytosolic DNA-directed RNA polymerase complex;GO:0000428//DNA-directed RNA polymerase complex;GO:0005575//cellular_component;GO:0005622//intracellular;GO:0005623//cell;GO:0005737//cytoplasm;GO:0009507//chloroplast;GO:0009536//plastid;GO:0030880//RNA polymerase complex;GO:0032991//protein-containing complex;GO:0043226//organelle;GO:0043227//membrane-bounded organelle;GO:0043229//intrac…	GO:0003674//molecular_function;GO:0003676//nucleic acid binding;GO:0003677//DNA binding;GO:0003824//catalytic activity;GO:0003899//DNA-directed 5'-3' RNA polymerase activity;GO:0005488//binding;GO:0016740//transferase activity;GO:0016772//transferase activity, transferring phosphorus-containing groups;GO:0016779//nucleotidyltransferase activity;GO:0034062//5'-3' RNA polymerase activity;GO:0097159…	GO:0006139//nucleobase-containing compound metabolic process;GO:0006351//transcription, DNA-templated;GO:0006725//cellular aromatic compound metabolic process;GO:0006807//nitrogen compound metabolic process;GO:0008150//biological_process;GO:0008152//metabolic process;GO:0009058//biosynthetic process;GO:0009059//macromolecule biosynthetic process;GO:0009987//cellular process;GO:0010467//gene expre…	--
ncbi_105130250	63	48	48	28	23	33	1.658	1.265	0.973	0.728	0.612	0.736	1.298666667	0.692	-0.908187234	0.007427531	0.346396862	LOC105130250	G-type lectin S-receptor-like serine/threonine-protein kinase At4g27290	-	-	-	-	-	GO:0004672//protein kinase activity;GO:0004674//protein serine/threonine kinase activity;GO:0005524//ATP binding	GO:0006468//protein phosphorylation;GO:0048544//recognition of pollen	--
ncbi_105118762	77	112	112	57	53	73	2.33	3.408	2.647	1.724	1.667	1.904	2.795	1.765	-0.6631801	0.007510756	0.347286969	LOC105118762	uncharacterized LOC105118762, transcript variant X2	-	-	-	-	GO:0000428//DNA-directed RNA polymerase complex;GO:0005575//cellular_component;GO:0005622//intracellular;GO:0005623//cell;GO:0005634//nucleus;GO:0005654//nucleoplasm;GO:0005737//cytoplasm;GO:0005768//endosome;GO:0005938//cell cortex;GO:0012505//endomembrane system;GO:0016591//RNA polymerase II, holoenzyme;GO:0030880//RNA polymerase complex;GO:0031410//cytoplasmic vesicle;GO:0031974//membrane-encl…	GO:0003674//molecular_function	GO:0003002//regionalization;GO:0006139//nucleobase-containing compound metabolic process;GO:0006351//transcription, DNA-templated;GO:0006366//transcription by RNA polymerase II;GO:0006396//RNA processing;GO:0006725//cellular aromatic compound metabolic process;GO:0006807//nitrogen compound metabolic process;GO:0006810//transport;GO:0007275//multicellular organism development;GO:0007389//pattern s…	--
MSTRG.23990	41	61	63	108	77	91	3.042	4.522	3.607	8.107	5.733	5.563	3.723666667	6.467666667	0.796521394	0.007600449	0.348628334	At4g10100	TKS16661.1 molybdenum cofactor synthesis family protein [Populus alba]	Genetic Information Processing	Folding, sorting and degradation	ko04122//Sulfur relay system	K21232	GO:0005575//cellular_component;GO:0005622//intracellular;GO:0005623//cell;GO:0005737//cytoplasm;GO:0005829//cytosol;GO:0044424//intracellular part;GO:0044444//cytoplasmic part;GO:0044464//cell part	GO:0000166//nucleotide binding;GO:0003674//molecular_function;GO:0003824//catalytic activity;GO:0005488//binding;GO:0005515//protein binding;GO:0036094//small molecule binding;GO:0097159//organic cyclic compound binding;GO:1901265//nucleoside phosphate binding;GO:1901363//heterocyclic compound binding	GO:0006464//cellular protein modification process;GO:0006732//coenzyme metabolic process;GO:0006777//Mo-molybdopterin cofactor biosynthetic process;GO:0006793//phosphorus metabolic process;GO:0006796//phosphate-containing compound metabolic process;GO:0006807//nitrogen compound metabolic process;GO:0007154//cell communication;GO:0007165//signal transduction;GO:0008150//biological_process;GO:00081…	--
ncbi_105111957	31	25	25	8	8	16	0.726	0.586	0.453	0.188	0.194	0.321	0.588333333	0.234333333	-1.328071589	0.00764417	0.348628334	LOC105111957	uncharacterized LOC105111957	-	-	-	-	GO:0005680//anaphase-promoting complex	GO:0008270//zinc ion binding;GO:0046872//metal ion binding;GO:0061630//ubiquitin protein ligase activity;GO:0097602//cullin family protein binding	GO:0031145//anaphase-promoting complex-dependent catabolic process	--
ncbi_105108481	3	4	6	0	0	0	0.155	0.182	0.229	0	0	0	0.188666667	0.001	-7.559695742	0.007645393	0.348628334	LOC105108481	UPF0481 protein At3g47200-like	-	-	-	-	-	-	-	--
ncbi_105111495	3	6	4	0	0	0	0.039	0.076	0.043	0	0	0	0.052666667	0.001	-5.718818247	0.007645393	0.348628334	LOC105111495	uncharacterized LOC105111495	-	-	-	-	-	GO:0003676//nucleic acid binding;GO:0003964//RNA-directed DNA polymerase activity;GO:0004523//RNA-DNA hybrid ribonuclease activity	GO:0000373//Group II intron splicing	--
ncbi_105110160	122	54	133	56	64	53	5.386	2.408	4.549	2.478	2.952	2.008	4.114333333	2.479333333	-0.730706435	0.007698905	0.350484624	LOC105110160	putative cyclin-D6-1	-	-	-	-	-	GO:0017025//TBP-class protein binding	-	--
ncbi_105142627	171	125	168	218	209	238	8.164	5.972	6.214	10.431	10.345	9.751	6.783333333	10.17566667	0.585057023	0.007731003	0.351343495	LOC105142627	uncharacterized LOC105142627	-	-	-	-	-	-	-	--
ncbi_105115023	23	17	3	0	3	5	1.056	0.77	0.107	0	0.159	0.189	0.644333333	0.116	-2.473682426	0.007922408	0.354914178	LOC105115023	flavonol synthase/flavanone 3-hydroxylase-like	-	-	-	-	-	GO:0016491//oxidoreductase activity	GO:0055114//oxidation-reduction process	--
ncbi_105109937	458	360	236	517	678	605	18.018	14.176	7.176	20.377	27.631	20.425	13.12333333	22.811	0.797595482	0.008175648	0.35941124	LOC105109937	GDSL esterase/lipase At5g14450-like	-	-	-	-	GO:0005575//cellular_component;GO:0005576//extracellular region;GO:0005618//cell wall;GO:0005623//cell;GO:0005911//cell-cell junction;GO:0009505//plant-type cell wall;GO:0009506//plasmodesma;GO:0030054//cell junction;GO:0030312//external encapsulating structure;GO:0044464//cell part;GO:0055044//symplast;GO:0071944//cell periphery	GO:0003674//molecular_function;GO:0003824//catalytic activity;GO:0016787//hydrolase activity;GO:0016788//hydrolase activity, acting on ester bonds	GO:0006629//lipid metabolic process;GO:0008150//biological_process;GO:0008152//metabolic process;GO:0009056//catabolic process;GO:0016042//lipid catabolic process;GO:0044238//primary metabolic process;GO:0071704//organic substance metabolic process;GO:1901575//organic substance catabolic process	--
ncbi_105118807	114	144	173	220	194	212	11.377	14.416	13.439	22.101	20.181	18.205	13.07733333	20.16233333	0.624594224	0.008253061	0.361086021	LOC105118807	cytochrome c oxidase subunit 6b-2	Metabolism;Metabolism	Global and overview maps;Energy metabolism	ko01100//Metabolic pathways;ko00190//Oxidative phosphorylation	K02267;K02267	GO:0005575//cellular_component;GO:0005622//intracellular;GO:0005623//cell;GO:0005737//cytoplasm;GO:0005739//mitochondrion;GO:0009507//chloroplast;GO:0009534//chloroplast thylakoid;GO:0009535//chloroplast thylakoid membrane;GO:0009536//plastid;GO:0009579//thylakoid;GO:0016020//membrane;GO:0031976//plastid thylakoid;GO:0031984//organelle subcompartment;GO:0034357//photosynthetic membrane;GO:0042651…	GO:0003674//molecular_function;GO:0005488//binding;GO:0005507//copper ion binding;GO:0043167//ion binding;GO:0043169//cation binding;GO:0046872//metal ion binding;GO:0046914//transition metal ion binding	GO:0006950//response to stress;GO:0006970//response to osmotic stress;GO:0008150//biological_process;GO:0009628//response to abiotic stimulus;GO:0009651//response to salt stress;GO:0050896//response to stimulus	--
ncbi_105118751	2	4	7	0	0	0	0.145	0.291	0.394	0	0	0	0.276666667	0.001	-8.112005026	0.008311819	0.361086021	LOC105118751	calmodulin-like protein 1, transcript variant X1	Organismal Systems	Environmental adaptation	ko04626//Plant-pathogen interaction	K13448	GO:0005634//nucleus;GO:0005668//RNA polymerase transcription factor SL1 complex;GO:0005882//intermediate filament	GO:0003674//molecular_function;GO:0004553//hydrolase activity, hydrolyzing O-glycosyl compounds;GO:0005488//binding;GO:0005509//calcium ion binding;GO:0005515//protein binding;GO:0043167//ion binding;GO:0043169//cation binding;GO:0046872//metal ion binding	GO:0000272//polysaccharide catabolic process;GO:0006355//regulation of transcription, DNA-templated	--
ncbi_105110121	164	224	277	328	295	330	21.155	28.917	27.685	42.406	39.452	36.533	25.919	39.46366667	0.606514949	0.008398506	0.363244619	LOC105110121	transmembrane protein 258, transcript variant X1	-	-	-	-	GO:0005575//cellular_component;GO:0005622//intracellular;GO:0005623//cell;GO:0005634//nucleus;GO:0005635//nuclear envelope;GO:0005640//nuclear outer membrane;GO:0005737//cytoplasm;GO:0005783//endoplasmic reticulum;GO:0005789//endoplasmic reticulum membrane;GO:0008250//oligosaccharyltransferase complex;GO:0012505//endomembrane system;GO:0016020//membrane;GO:0016021//integral component of membrane;…	GO:0003674//molecular_function	GO:0006464//cellular protein modification process;GO:0006486//protein glycosylation;GO:0006487//protein N-linked glycosylation;GO:0006807//nitrogen compound metabolic process;GO:0008150//biological_process;GO:0008152//metabolic process;GO:0009058//biosynthetic process;GO:0009059//macromolecule biosynthetic process;GO:0009100//glycoprotein metabolic process;GO:0009101//glycoprotein biosynthetic pr…	--
ncbi_105141327	97	83	111	53	55	72	4.393	3.762	3.895	2.406	2.583	2.799	4.016666667	2.596	-0.629708357	0.008468114	0.363810001	LOC105141327	protein trichome birefringence-like 34	-	-	-	-	GO:0000139//Golgi membrane;GO:0005575//cellular_component;GO:0005622//intracellular;GO:0005623//cell;GO:0005737//cytoplasm;GO:0005794//Golgi apparatus;GO:0012505//endomembrane system;GO:0016020//membrane;GO:0016021//integral component of membrane;GO:0031090//organelle membrane;GO:0031224//intrinsic component of membrane;GO:0031984//organelle subcompartment;GO:0043226//organelle;GO:0043227//membra…	GO:0003674//molecular_function;GO:0003824//catalytic activity;GO:0008374//O-acyltransferase activity;GO:0016407//acetyltransferase activity;GO:0016413//O-acetyltransferase activity;GO:0016740//transferase activity;GO:0016746//transferase activity, transferring acyl groups;GO:0016747//transferase activity, transferring acyl groups other than amino-acyl groups;GO:1990538//xylan O-acetyltransferase …	GO:0000271//polysaccharide biosynthetic process;GO:0005975//carbohydrate metabolic process;GO:0005976//polysaccharide metabolic process;GO:0008150//biological_process;GO:0008152//metabolic process;GO:0009058//biosynthetic process;GO:0009059//macromolecule biosynthetic process;GO:0009987//cellular process;GO:0010383//cell wall polysaccharide metabolic process;GO:0010410//hemicellulose metabolic pr…	--
ncbi_105121240	155	143	216	266	208	276	16.377	15.1	17.622	28.077	22.687	24.98	16.36633333	25.248	0.62543797	0.008525657	0.365386717	LOC105121240	cytochrome c oxidase subunit 6b-2	Metabolism;Metabolism	Global and overview maps;Energy metabolism	ko01100//Metabolic pathways;ko00190//Oxidative phosphorylation	K02267;K02267	GO:0005575//cellular_component;GO:0005622//intracellular;GO:0005623//cell;GO:0005737//cytoplasm;GO:0005739//mitochondrion;GO:0009507//chloroplast;GO:0009534//chloroplast thylakoid;GO:0009535//chloroplast thylakoid membrane;GO:0009536//plastid;GO:0009579//thylakoid;GO:0016020//membrane;GO:0031976//plastid thylakoid;GO:0031984//organelle subcompartment;GO:0034357//photosynthetic membrane;GO:0042651…	GO:0003674//molecular_function;GO:0005488//binding;GO:0005507//copper ion binding;GO:0043167//ion binding;GO:0043169//cation binding;GO:0046872//metal ion binding;GO:0046914//transition metal ion binding	GO:0006950//response to stress;GO:0006970//response to osmotic stress;GO:0008150//biological_process;GO:0009628//response to abiotic stimulus;GO:0009651//response to salt stress;GO:0050896//response to stimulus	--
ncbi_105142582	5	1	5	16	15	12	0.254	0.069	0.197	0.814	0.789	0.523	0.173333333	0.708666667	2.031558069	0.008621298	0.365386717	LOC105142582	putative NAC domain-containing protein 94	-	-	-	-	-	GO:0003677//DNA binding	GO:0006355//regulation of transcription, DNA-templated	NAC
ncbi_105125664	31	31	40	10	19	17	0.556	0.555	0.546	0.174	0.351	0.262	0.552333333	0.262333333	-1.074138062	0.008622842	0.365386717	LOC105125664	multiple C2 and transmembrane domain-containing protein 1	-	-	-	-	GO:0005575//cellular_component;GO:0005622//intracellular;GO:0005623//cell;GO:0005737//cytoplasm;GO:0005768//endosome;GO:0005783//endoplasmic reticulum;GO:0005789//endoplasmic reticulum membrane;GO:0008021//synaptic vesicle;GO:0012505//endomembrane system;GO:0012506//vesicle membrane;GO:0016020//membrane;GO:0016021//integral component of membrane;GO:0030054//cell junction;GO:0030133//transport ves…	GO:0003674//molecular_function;GO:0005488//binding;GO:0005509//calcium ion binding;GO:0043167//ion binding;GO:0043169//cation binding;GO:0046872//metal ion binding	GO:0001505//regulation of neurotransmitter levels;GO:0007154//cell communication;GO:0007165//signal transduction;GO:0008150//biological_process;GO:0009987//cellular process;GO:0010646//regulation of cell communication;GO:0019722//calcium-mediated signaling;GO:0019932//second-messenger-mediated signaling;GO:0023051//regulation of signaling;GO:0023052//signaling;GO:0030100//regulation of endocytosi…	--
ncbi_105116073	24	14	3	2	5	1	0.517	0.376	0.065	0.04	0.17	0.028	0.319333333	0.079333333	-2.009064082	0.00893938	0.370324182	LOC105116073	G-type lectin S-receptor-like serine/threonine-protein kinase At1g11330, transcript variant X1	-	-	-	-	-	GO:0004672//protein kinase activity;GO:0004674//protein serine/threonine kinase activity;GO:0005524//ATP binding	GO:0006468//protein phosphorylation;GO:0048544//recognition of pollen	--
ncbi_105107340	38	23	13	9	9	9	1.109	0.671	0.294	0.263	0.272	0.225	0.691333333	0.253333333	-1.44834457	0.008961434	0.370716412	LOC105107340	cysteine-rich receptor-like protein kinase 10	-	-	-	-	-	GO:0004672//protein kinase activity;GO:0005524//ATP binding	GO:0006468//protein phosphorylation	--
ncbi_105109686	40	23	8	10	7	6	0.746	0.423	0.116	0.179	0.135	0.096	0.428333333	0.136666667	-1.648072545	0.009091278	0.373406662	LOC105109686	probable LRR receptor-like serine/threonine-protein kinase At1g53430	-	-	-	-	-	GO:0004672//protein kinase activity;GO:0005515//protein binding;GO:0005524//ATP binding	GO:0006468//protein phosphorylation	--
ncbi_105107949	4	3	21	0	1	2	0.164	0.101	0.595	0	0.056	0.075	0.286666667	0.043666667	-2.714769848	0.009207325	0.375055954	LOC105107949	transcription factor MYB32-like	-	-	-	-	-	-	-	MYB
ncbi_105140114	82	121	160	171	175	212	2.617	3.864	3.956	5.47	5.79	5.806	3.479	5.688666667	0.709417868	0.009295316	0.375345538	LOC105140114	endoglucanase 2	-	-	-	-	-	GO:0004553//hydrolase activity, hydrolyzing O-glycosyl compounds	GO:0005975//carbohydrate metabolic process	--
ncbi_105128628	47	58	47	25	30	27	1.678	2.072	1.3	0.894	1.11	0.827	1.683333333	0.943666667	-0.834971639	0.009302432	0.375345538	LOC105128628	probable mitochondrial chaperone BCS1-B	-	-	-	-	GO:0000502//proteasome complex;GO:0009360//DNA polymerase III complex;GO:0009379//Holliday junction helicase complex	GO:0003723//RNA binding;GO:0003724//RNA helicase activity;GO:0003887//DNA-directed DNA polymerase activity;GO:0004176//ATP-dependent peptidase activity;GO:0004222//metalloendopeptidase activity;GO:0004386//helicase activity;GO:0004843//thiol-dependent ubiquitin-specific protease activity;GO:0005524//ATP binding;GO:0009378//four-way junction helicase activity;GO:0016887//ATPase activity	GO:0006260//DNA replication;GO:0006281//DNA repair;GO:0006310//DNA recombination;GO:0006508//proteolysis;GO:0010498//proteasomal protein catabolic process;GO:0016579//protein deubiquitination;GO:0019941//modification-dependent protein catabolic process;GO:0043107//type IV pilus-dependent motility;GO:0051301//cell division	--
ncbi_105141965	83	92	121	61	54	69	1.71	1.897	1.931	1.259	1.153	1.22	1.846	1.210666667	-0.608600851	0.009328543	0.375345538	LOC105141965	putative disease resistance RPP13-like protein 1	-	-	-	-	GO:0030133//transport vesicle;GO:0031083//BLOC-1 complex	GO:0005515//protein binding;GO:0043531//ADP binding	-	--
ncbi_105110255	6	6	1	0	0	0	0.29	0.29	0.037	0	0	0	0.205666667	0.001	-7.684164178	0.009346918	0.375345538	LOC105110255	metacaspase-1-like	-	-	-	-	-	-	-	--
ncbi_105135498	102	94	70	56	54	54	4.832	4.454	2.567	2.659	2.645	2.191	3.951	2.498333333	-0.661251869	0.009772573	0.380742529	LOC105135498	uncharacterized LOC105135498, transcript variant X1	-	-	-	-	GO:0009538//photosystem I reaction center	GO:0008270//zinc ion binding;GO:0009055//electron transfer activity	-	--
ncbi_105108355	125	143	184	218	194	238	10.078	11.538	11.494	17.615	16.216	16.468	11.03666667	16.76633333	0.603262707	0.009940711	0.384894102	LOC105108355	profilin-3	-	-	-	-	-	GO:0003779//actin binding	-	--
ncbi_105127560	64	78	80	130	89	128	4.221	5.148	4.088	8.593	6.085	7.245	4.485666667	7.307666667	0.704088411	0.010026802	0.387571406	LOC105127560	elicitor-responsive protein 1-like	-	-	-	-	-	-	-	--
ncbi_105142094	3	2	0	9	6	15	0.09	0.057	0	0.304	0.204	0.431	0.049	0.313	2.675309003	0.010355459	0.392178525	LOC105142094	MLO-like protein 3	-	-	-	-	GO:0005575//cellular_component;GO:0005623//cell;GO:0005886//plasma membrane;GO:0016020//membrane;GO:0016021//integral component of membrane;GO:0031224//intrinsic component of membrane;GO:0044425//membrane part;GO:0044464//cell part;GO:0071944//cell periphery	GO:0003674//molecular_function;GO:0003676//nucleic acid binding;GO:0005488//binding;GO:0005515//protein binding;GO:0005516//calmodulin binding	GO:0006950//response to stress;GO:0006952//defense response;GO:0008150//biological_process;GO:0009306//protein secretion;GO:0009607//response to biotic stimulus;GO:0050896//response to stimulus	--
ncbi_105109706	33	58	60	26	24	29	1.756	3.089	2.474	1.387	1.324	1.324	2.439666667	1.345	-0.859077872	0.010667046	0.397645738	LOC105109706	uncharacterized LOC105109706, transcript variant X1	-	-	-	-	GO:0005737//cytoplasm	GO:0000166//nucleotide binding;GO:0004812//aminoacyl-tRNA ligase activity;GO:0004822//isoleucine-tRNA ligase activity;GO:0004823//leucine-tRNA ligase activity;GO:0004832//valine-tRNA ligase activity;GO:0005524//ATP binding	GO:0006418//tRNA aminoacylation for protein translation;GO:0006428//isoleucyl-tRNA aminoacylation;GO:0006429//leucyl-tRNA aminoacylation;GO:0006438//valyl-tRNA aminoacylation	--
ncbi_105133622	23	32	29	50	58	46	1.847	2.572	1.805	4.025	4.83	3.171	2.074666667	4.008666667	0.950242898	0.010694962	0.397645738	LOC105133622	WUSCHEL-related homeobox 7-like	-	-	-	-	-	GO:0003677//DNA binding	-	WOX
ncbi_105119316	56	41	66	128	88	64	2.269	1.677	2.073	5.205	3.683	2.213	2.006333333	3.700333333	0.883093921	0.010705951	0.397645738	LOC105119316	asparagine--tRNA ligase, cytoplasmic 1-like	Genetic Information Processing	Translation	ko00970//Aminoacyl-tRNA biosynthesis	K01893	GO:0005737//cytoplasm;GO:0009328//phenylalanine-tRNA ligase complex	GO:0000049//tRNA binding;GO:0000166//nucleotide binding;GO:0004812//aminoacyl-tRNA ligase activity;GO:0004815//aspartate-tRNA ligase activity;GO:0004816//asparagine-tRNA ligase activity;GO:0004824//lysine-tRNA ligase activity;GO:0004826//phenylalanine-tRNA ligase activity;GO:0005524//ATP binding;GO:0043767//pyrrolysyl-tRNA synthetase activity;GO:0050560//aspartate-tRNA(Asn) ligase activity	GO:0006418//tRNA aminoacylation for protein translation;GO:0006421//asparaginyl-tRNA aminoacylation;GO:0006422//aspartyl-tRNA aminoacylation;GO:0006430//lysyl-tRNA aminoacylation;GO:0006432//phenylalanyl-tRNA aminoacylation;GO:0043039//tRNA aminoacylation	--
ncbi_105112389	59	72	82	43	42	42	6.178	7.544	6.652	4.512	4.559	3.774	6.791333333	4.281666667	-0.66552236	0.010829448	0.400278491	LOC105112389	uncharacterized LOC105112389	-	-	-	-	-	-	-	--
ncbi_105120184	96	88	98	65	47	66	3.66	3.357	2.909	2.501	1.854	2.18	3.308666667	2.178333333	-0.603025219	0.010858373	0.400278491	LOC105120184	probable receptor-like serine/threonine-protein kinase At4g34500	-	-	-	-	GO:0034998//oligosaccharyltransferase I complex	GO:0004672//protein kinase activity;GO:0005524//ATP binding;GO:0008528//G protein-coupled peptide receptor activity	GO:0006468//protein phosphorylation;GO:0006487//protein N-linked glycosylation	--
MSTRG.6558	18	24	12	40	34	38	1.267	1.691	0.655	2.823	2.482	2.296	1.204333333	2.533666667	1.07299198	0.010900286	0.400700934	--	XP_034887004.1 uncharacterized protein LOC118027685 [Populus alba]	-	-	-	-	GO:0005576//extracellular region	-	GO:0008219//cell death;GO:0009405//pathogenesis;GO:0035556//intracellular signal transduction	--
ncbi_105107795	158	83	31	25	26	34	5.485	2.883	0.834	0.87	0.936	1.013	3.067333333	0.939666667	-1.706763979	0.011030049	0.401940303	LOC105107795	scopoletin glucosyltransferase-like	-	-	-	-	GO:0005681//spliceosomal complex	GO:0008194//UDP-glycosyltransferase activity	GO:0008380//RNA splicing	--
ncbi_105128906	106	50	8	1	9	10	3.966	1.872	0.232	0.037	0.349	0.321	2.023333333	0.235666667	-3.101914396	0.011082331	0.401940303	LOC105128906	tyrosine aminotransferase-like	Metabolism;Metabolism;Metabolism;Metabolism;Metabolism;Metabolism;Metabolism;Metabolism;Metabolism	Global and overview maps;Global and overview maps;Amino acid metabolism;Amino acid metabolism;Amino acid metabolism;Amino acid metabolism;Metabolism of cofactors and vitamins;Biosynthesis of other secondary metabolites;Biosynthesis of other secondary metabolites	ko01100//Metabolic pathways;ko01110//Biosynthesis of secondary metabolites;ko00270//Cysteine and methionine metabolism;ko00350//Tyrosine metabolism;ko00400//Phenylalanine, tyrosine and tryptophan biosynthesis;ko00360//Phenylalanine metabolism;ko00130//Ubiquinone and other terpenoid-quinone biosynthesis;ko00960//Tropane, piperidine and pyridine alkaloid biosynthesis;ko00950//Isoquinoline alkaloid …	K00815;K00815;K00815;K00815;K00815;K00815;K00815;K00815;K00815	GO:0005575//cellular_component;GO:0005622//intracellular;GO:0005623//cell;GO:0005737//cytoplasm;GO:0005829//cytosol;GO:0044424//intracellular part;GO:0044444//cytoplasmic part;GO:0044464//cell part	GO:0003674//molecular_function;GO:0003824//catalytic activity;GO:0003961//O-acetylhomoserine aminocarboxypropyltransferase activity;GO:0004124//cysteine synthase activity;GO:0004357//glutamate-cysteine ligase activity;GO:0004400//histidinol-phosphate transaminase activity;GO:0004553//hydrolase activity, hydrolyzing O-glycosyl compounds;GO:0004837//tyrosine decarboxylase activity;GO:0004838//L-tyr…	GO:0000105//histidine biosynthetic process;GO:0005975//carbohydrate metabolic process;GO:0006082//organic acid metabolic process;GO:0006520//cellular amino acid metabolic process;GO:0006531//aspartate metabolic process;GO:0006558//L-phenylalanine metabolic process;GO:0006559//L-phenylalanine catabolic process;GO:0006570//tyrosine metabolic process;GO:0006572//tyrosine catabolic process;GO:0006725…	--
ncbi_105141446	0	0	0	4	2	6	0	0	0	0.405	0.21	0.521	0.001	0.378666667	8.564784619	0.011454174	0.406352898	LOC105141446	uncharacterized LOC105141446	-	-	-	-	-	-	-	--
ncbi_105130980	142	152	213	250	239	229	11.546	12.362	13.403	20.351	20.137	15.967	12.437	18.81833333	0.597500333	0.011456649	0.406352898	LOC105130980	vacuolar protein sorting-associated protein 55 homolog, transcript variant X1	-	-	-	-	-	-	-	--
ncbi_105112104	28	38	50	8	9	32	0.87	1.192	1.214	0.267	0.292	0.861	1.092	0.473333333	-1.206044427	0.01239691	0.420618487	LOC105112104	tetrahydrocannabinolic acid synthase-like	-	-	-	-	-	GO:0008891//glycolate oxidase activity;GO:0016491//oxidoreductase activity;GO:0050660//flavin adenine dinucleotide binding	GO:0005975//carbohydrate metabolic process;GO:0055114//oxidation-reduction process	--
ncbi_105127831	94	99	119	147	143	161	9.414	9.923	9.234	14.755	14.848	13.838	9.523666667	14.48033333	0.604505782	0.012466895	0.420618487	LOC105127831	uncharacterized LOC105127831	-	-	-	-	-	-	-	--
ncbi_105127927	63	56	91	47	33	42	3.111	2.768	3.482	2.326	1.69	1.78	3.120333333	1.932	-0.691605061	0.012531775	0.420879007	LOC105127927	phospholipase A1-IIgamma-like	-	-	-	-	-	-	GO:0006629//lipid metabolic process	--
ncbi_20160438	89	76	87	44	67	44	2.548	2.177	1.93	1.262	1.989	1.081	2.218333333	1.444	-0.619405423	0.012670007	0.423109274	psaA	--	Metabolism;Metabolism	Global and overview maps;Energy metabolism	ko01100//Metabolic pathways;ko00195//Photosynthesis	K02689;K02689	GO:0005575//cellular_component;GO:0005622//intracellular;GO:0005623//cell;GO:0005737//cytoplasm;GO:0009507//chloroplast;GO:0009521//photosystem;GO:0009522//photosystem I;GO:0009526//plastid envelope;GO:0009532//plastid stroma;GO:0009534//chloroplast thylakoid;GO:0009535//chloroplast thylakoid membrane;GO:0009536//plastid;GO:0009538//photosystem I reaction center;GO:0009570//chloroplast stroma;GO:…	GO:0003674//molecular_function;GO:0003824//catalytic activity;GO:0005488//binding;GO:0016168//chlorophyll binding;GO:0016491//oxidoreductase activity;GO:0043167//ion binding;GO:0043168//anion binding;GO:0043169//cation binding;GO:0046872//metal ion binding;GO:0046906//tetrapyrrole binding;GO:0048037//cofactor binding;GO:0051536//iron-sulfur cluster binding;GO:0051539//4 iron, 4 sulfur cluster bin…	GO:0006464//cellular protein modification process;GO:0006807//nitrogen compound metabolic process;GO:0008150//biological_process;GO:0008152//metabolic process;GO:0009987//cellular process;GO:0015979//photosynthesis;GO:0018298//protein-chromophore linkage;GO:0019538//protein metabolic process;GO:0036211//protein modification process;GO:0043170//macromolecule metabolic process;GO:0043412//macromole…	--
ncbi_105119326	7	5	2	19	18	10	0.314	0.212	0.076	0.855	0.836	0.387	0.200666667	0.692666667	1.787360262	0.01273905	0.423681744	LOC105119326	wall-associated receptor kinase-like 15	-	-	-	-	-	GO:0030247//polysaccharide binding	-	--
ncbi_105111015	8	24	19	43	23	47	0.204	0.59	0.364	1.049	0.569	1.003	0.386	0.873666667	1.1784821	0.012961495	0.425605204	LOC105111015	pentatricopeptide repeat-containing protein At4g21065-like, transcript variant X1	-	-	-	-	GO:0005575//cellular_component;GO:0005622//intracellular;GO:0005623//cell;GO:0043226//organelle;GO:0043227//membrane-bounded organelle;GO:0043229//intracellular organelle;GO:0043231//intracellular membrane-bounded organelle;GO:0044424//intracellular part;GO:0044464//cell part	GO:0003674//molecular_function;GO:0003676//nucleic acid binding;GO:0003723//RNA binding;GO:0003824//catalytic activity;GO:0004518//nuclease activity;GO:0004519//endonuclease activity;GO:0005488//binding;GO:0008270//zinc ion binding;GO:0016787//hydrolase activity;GO:0016788//hydrolase activity, acting on ester bonds;GO:0043167//ion binding;GO:0043169//cation binding;GO:0046872//metal ion binding;G…	GO:0006139//nucleobase-containing compound metabolic process;GO:0006725//cellular aromatic compound metabolic process;GO:0006807//nitrogen compound metabolic process;GO:0008150//biological_process;GO:0008152//metabolic process;GO:0009451//RNA modification;GO:0009987//cellular process;GO:0016070//RNA metabolic process;GO:0034641//cellular nitrogen compound metabolic process;GO:0043170//macromolecu…	--
ncbi_105140175	41	32	2	3	4	4	2.877	2.248	0.109	0.211	0.291	0.241	1.744666667	0.247666667	-2.816479809	0.013059868	0.428357841	LOC105140175	uncharacterized LOC105140175	-	-	-	-	-	-	-	--
MSTRG.20058	61	53	49	25	30	37	2.812	2.445	1.75	1.155	1.434	1.464	2.335666667	1.351	-0.789806721	0.013448662	0.433388291	--	XP_011047739.1 PREDICTED: uncharacterized protein LOC105142003 [Populus euphratica]	-	-	-	-	-	-	-	--
MSTRG.23476	0	0	1	4	5	7	0	0	0.139	0.72	0.931	1.079	0.046333333	0.91	4.295744163	0.013764094	0.435351496	--	RQO85045.1 hypothetical protein POPTR_001G180750 [Populus trichocarpa]	-	-	-	-	-	-	GO:0015074//DNA integration	--
ncbi_105137633	74	73	103	124	98	167	5.568	5.515	6.005	9.421	7.636	10.816	5.696	9.291	0.705884737	0.013781438	0.435351496	LOC105137633	protein PPLZ12	-	-	-	-	GO:0030288//outer membrane-bounded periplasmic space	GO:0003674//molecular_function	GO:0045861//negative regulation of proteolysis	--
ncbi_105128968	28	25	14	10	6	10	1.012	0.913	0.388	0.366	0.227	0.325	0.771	0.306	-1.333199207	0.014096682	0.43900929	LOC105128968	isoflavone 2'-hydroxylase-like	-	-	-	-	-	GO:0005506//iron ion binding;GO:0016705//oxidoreductase activity, acting on paired donors, with incorporation or reduction of molecular oxygen;GO:0020037//heme binding	GO:0055114//oxidation-reduction process	--
MSTRG.8568	194	124	102	76	87	105	8.057	5.154	3.282	3.163	3.746	3.742	5.497666667	3.550333333	-0.630864954	0.014100047	0.43900929	GAPC1	KAH8500090.1 hypothetical protein H0E87_015359 [Populus deltoides]	Metabolism;Metabolism;Metabolism;Metabolism;Metabolism;Metabolism	Global and overview maps;Global and overview maps;Global and overview maps;Global and overview maps;Carbohydrate metabolism;Energy metabolism	ko01100//Metabolic pathways;ko01110//Biosynthesis of secondary metabolites;ko01200//Carbon metabolism;ko01230//Biosynthesis of amino acids;ko00010//Glycolysis / Gluconeogenesis;ko00710//Carbon fixation in photosynthetic organisms	K00134;K00134;K00134;K00134;K00134;K00134	GO:0016021//integral component of membrane	GO:0004073//aspartate-semialdehyde dehydrogenase activity;GO:0008839//4-hydroxy-tetrahydrodipicolinate reductase;GO:0016620//oxidoreductase activity, acting on the aldehyde or oxo group of donors, NAD or NADP as acceptor;GO:0047850//diaminopimelate dehydrogenase activity;GO:0048001//erythrose-4-phosphate dehydrogenase activity;GO:0050112//inositol 2-dehydrogenase activity;GO:0051287//NAD binding	GO:0006094//gluconeogenesis;GO:0006096//glycolytic process;GO:0008615//pyridoxine biosynthetic process;GO:0009085//lysine biosynthetic process;GO:0009086//methionine biosynthetic process;GO:0009088//threonine biosynthetic process;GO:0009089//lysine biosynthetic process via diaminopimelate;GO:0009097//isoleucine biosynthetic process;GO:0019310//inositol catabolic process;GO:0019682//glyceraldehyde…	--
MSTRG.20120	23	39	43	20	8	20	1.073	1.82	1.554	0.935	0.387	0.8	1.482333333	0.707333333	-1.067407748	0.014324381	0.441328789	--	XP_024459391.1 uncharacterized protein LOC18099730 isoform X3 [Populus trichocarpa]	-	-	-	-	-	-	-	--
ncbi_105118336	236	191	341	346	344	393	11.27	9.154	12.615	16.543	17.022	16.106	11.013	16.557	0.588233771	0.014431757	0.442784345	LOC105118336	ubiquinol-cytochrome-c reductase complex assembly factor 1-like, transcript variant X1	-	-	-	-	GO:0005575//cellular_component;GO:0005622//intracellular;GO:0005623//cell;GO:0005737//cytoplasm;GO:0005739//mitochondrion;GO:0005740//mitochondrial envelope;GO:0005743//mitochondrial inner membrane;GO:0016020//membrane;GO:0019866//organelle inner membrane;GO:0031090//organelle membrane;GO:0031410//cytoplasmic vesicle;GO:0031966//mitochondrial membrane;GO:0031967//organelle envelope;GO:0031975//en…	-	GO:0006417//regulation of translation;GO:0006996//organelle organization;GO:0007005//mitochondrion organization;GO:0007030//Golgi organization;GO:0008150//biological_process;GO:0009889//regulation of biosynthetic process;GO:0009891//positive regulation of biosynthetic process;GO:0009893//positive regulation of metabolic process;GO:0009987//cellular process;GO:0010256//endomembrane system organiza…	--
ncbi_105129377	24	17	1	2	3	4	1.825	1.328	0.065	0.153	0.238	0.232	1.072666667	0.207666667	-2.368860258	0.014487262	0.443273627	LOC105129377	glutathione transferase GST 23-like, transcript variant X1	Metabolism;Metabolism	Global and overview maps;Metabolism of other amino acids	ko01100//Metabolic pathways;ko00480//Glutathione metabolism	K00799;K00799	-	GO:0005515//protein binding;GO:0015035//protein disulfide oxidoreductase activity;GO:0016034//maleylacetoacetate isomerase activity	GO:0006559//L-phenylalanine catabolic process;GO:0006572//tyrosine catabolic process;GO:0006749//glutathione metabolic process;GO:0006790//sulfur compound metabolic process;GO:0045454//cell redox homeostasis;GO:0055114//oxidation-reduction process	--
ncbi_105136848	45	47	64	68	98	86	1.694	1.787	1.873	2.608	3.851	2.816	1.784666667	3.091666667	0.792730143	0.014617796	0.445729991	LOC105136848	endoplasmic reticulum-Golgi intermediate compartment protein 3-like	-	-	-	-	-	-	-	--
ncbi_105115600	84	90	68	122	102	139	5.078	5.444	3.169	7.391	6.392	7.211	4.563666667	6.998	0.616749245	0.014741325	0.447766688	LOC105115600	peroxisomal membrane protein 11B-like	-	-	-	-	GO:0005779//integral component of peroxisomal membrane	-	GO:0016559//peroxisome fission	--
ncbi_105126104	82	50	34	16	6	30	2.072	1.264	0.666	0.405	0.157	0.65	1.334	0.404	-1.723331468	0.014744324	0.447766688	LOC105126104	uncharacterized LOC105126104	-	-	-	-	GO:0000776//kinetochore	GO:0005515//protein binding	-	--
ncbi_20160456	26	24	32	11	12	14	2.441	2.255	2.328	1.035	1.168	1.128	2.341333333	1.110333333	-1.076337491	0.014904031	0.449487706	cemA	--	-	-	-	-	GO:0005575//cellular_component;GO:0005622//intracellular;GO:0005623//cell;GO:0005737//cytoplasm;GO:0009507//chloroplast;GO:0009526//plastid envelope;GO:0009528//plastid inner membrane;GO:0009536//plastid;GO:0009706//chloroplast inner membrane;GO:0009941//chloroplast envelope;GO:0016020//membrane;GO:0016021//integral component of membrane;GO:0019866//organelle inner membrane;GO:0031090//organelle …	-	GO:0006810//transport;GO:0006811//ion transport;GO:0008150//biological_process;GO:0051179//localization;GO:0051234//establishment of localization	--
ncbi_105126277	86	82	92	134	124	120	2.241	2.139	1.858	3.5	3.35	2.684	2.079333333	3.178	0.611998073	0.014920262	0.449487706	LOC105126277	uncharacterized LOC105126277	-	-	-	-	-	GO:0004096//catalase activity;GO:0004601//peroxidase activity;GO:0020037//heme binding	GO:0006979//response to oxidative stress;GO:0055114//oxidation-reduction process	--
ncbi_105117520	66	52	31	15	20	39	2.715	2.161	1.007	0.602	0.859	1.39	1.961	0.950333333	-1.045083997	0.015311773	0.455611765	LOC105117520	epidermis-specific secreted glycoprotein EP1-like	-	-	-	-	-	-	GO:0048544//recognition of pollen	--
ncbi_105140631	39	18	8	6	12	3	1.062	0.489	0.169	0.164	0.339	0.07	0.573333333	0.191	-1.585801521	0.01544807	0.456347895	LOC105140631	probable serine/threonine-protein kinase At1g18390, transcript variant X1	-	-	-	-	-	GO:0004672//protein kinase activity;GO:0005524//ATP binding;GO:0030247//polysaccharide binding	GO:0006468//protein phosphorylation	--
ncbi_105137511	11	14	8	3	2	3	1.598	2.035	0.9	0.437	0.301	0.374	1.511	0.370666667	-2.027309373	0.015462593	0.456347895	LOC105137511	glutathione S-transferase U8-like	Metabolism;Metabolism	Global and overview maps;Metabolism of other amino acids	ko01100//Metabolic pathways;ko00480//Glutathione metabolism	K00799;K00799	-	-	-	--
ncbi_105133064	56	74	98	136	96	122	4.572	6.046	6.199	11.128	8.126	8.548	5.605666667	9.267333333	0.725268305	0.015485269	0.456435305	LOC105133064	pleckstrin homology domain-containing protein 1	-	-	-	-	-	-	-	--
ncbi_105115498	5	7	15	0	0	4	0.292	0.379	0.657	0	0	0.169	0.442666667	0.056333333	-2.974159995	0.01602009	0.462150569	LOC105115498	feruloyl CoA ortho-hydroxylase 2-like	Metabolism;Metabolism	Global and overview maps;Biosynthesis of other secondary metabolites	ko01110//Biosynthesis of secondary metabolites;ko00999//Biosynthesis of various plant secondary metabolites	K06892;K06892	-	GO:0016491//oxidoreductase activity	GO:0055114//oxidation-reduction process	--
ncbi_105138243	2	4	5	0	0	0	0.041	0.076	0.08	0	0	0	0.065666667	0.001	-6.037089319	0.016053122	0.462650338	LOC105138243	uncharacterized LOC105138243	-	-	-	-	-	-	-	--
ncbi_105117856	53	52	51	86	71	87	1.855	1.808	1.364	2.983	2.545	2.584	1.675666667	2.704	0.690359963	0.016512313	0.467318203	LOC105117856	tetrahydrocannabinolic acid synthase-like	Metabolism;Metabolism;Metabolism	Global and overview maps;Global and overview maps;Biosynthesis of other secondary metabolites	ko01100//Metabolic pathways;ko01110//Biosynthesis of secondary metabolites;ko00940//Phenylpropanoid biosynthesis	K22395;K22395;K22395	-	GO:0008891//glycolate oxidase activity;GO:0016491//oxidoreductase activity;GO:0050660//flavin adenine dinucleotide binding	GO:0005975//carbohydrate metabolic process;GO:0055114//oxidation-reduction process	--
ncbi_105115151	18	8	9	29	11	49	0.41	0.185	0.16	0.67	0.251	0.972	0.251666667	0.631	1.326125861	0.016652247	0.468236957	LOC105115151	uncharacterized LOC105115151	-	-	-	-	-	GO:0003723//RNA binding	-	--
ncbi_105129632	42	72	80	26	43	41	2.257	3.921	3.388	1.388	2.456	1.935	3.188666667	1.926333333	-0.727095921	0.016731358	0.468236957	LOC105129632	ADP-ribosylation factor-related protein 1-like, transcript variant X1	-	-	-	-	GO:0005737//cytoplasm	GO:0003924//GTPase activity;GO:0004798//thymidylate kinase activity;GO:0005525//GTP binding;GO:0019001//guanyl nucleotide binding;GO:0031683//G-protein beta/gamma-subunit complex binding;GO:0043022//ribosome binding	GO:0006400//tRNA modification;GO:0007186//G protein-coupled receptor signaling pathway;GO:0008150//biological_process;GO:0015949//nucleobase-containing small molecule interconversion;GO:0042254//ribosome biogenesis	--
ncbi_105117936	20	35	43	43	77	58	1.665	2.966	2.843	3.645	6.762	4.231	2.491333333	4.879333333	0.969765982	0.016826919	0.468236957	LOC105117936	probable signal peptidase complex subunit 1	Genetic Information Processing	Folding, sorting and degradation	ko03060//Protein export	K12946	GO:0005787//signal peptidase complex;GO:0016021//integral component of membrane	-	GO:0006465//signal peptide processing	--
MSTRG.6360	58	61	76	104	77	122	3.2	3.389	3.209	5.799	4.433	5.852	3.266	5.361333333	0.715067045	0.016984173	0.469564261	--	-	-	-	-	-	-	-	-	--
ncbi_105134715	57	78	102	117	105	141	4.775	6.538	6.62	9.822	9.118	10.136	5.977666667	9.692	0.697211955	0.017432353	0.472792383	LOC105134715	uncharacterized LOC105134715	-	-	-	-	-	-	-	--
ncbi_105114259	26	40	32	17	8	21	0.426	0.628	0.391	0.258	0.132	0.285	0.481666667	0.225	-1.098110085	0.017523538	0.474391797	LOC105114259	probable disease resistance protein At4g27220, transcript variant X1	-	-	-	-	-	GO:0005515//protein binding;GO:0005524//ATP binding;GO:0016772//transferase activity, transferring phosphorus-containing groups;GO:0016887//ATPase activity;GO:0017111//nucleoside-triphosphatase activity;GO:0043531//ADP binding	GO:0002949//tRNA threonylcarbamoyladenosine modification;GO:0015809//arginine transport;GO:0015819//lysine transport;GO:0015822//ornithine transport	--
ncbi_105113238	26	25	40	20	12	10	0.757	0.743	0.915	0.577	0.375	0.259	0.805	0.403666667	-0.995824324	0.017737331	0.478420645	LOC105113238	putative receptor protein kinase ZmPK1	-	-	-	-	-	GO:0004672//protein kinase activity;GO:0005524//ATP binding	GO:0006468//protein phosphorylation;GO:0048544//recognition of pollen	--
ncbi_105135779	46	35	37	17	26	19	1.708	1.301	1.064	0.633	1.001	0.605	1.357666667	0.746333333	-0.863237286	0.017933575	0.479309548	LOC105135779	UDP-glycosyltransferase 73C5-like	Metabolism;Metabolism	Global and overview maps;Metabolism of terpenoids and polyketides	ko01110//Biosynthesis of secondary metabolites;ko00908//Zeatin biosynthesis	K13496;K13496	-	GO:0008194//UDP-glycosyltransferase activity	-	--
ncbi_105130067	40	42	46	23	20	27	1.109	1.166	0.989	0.639	0.575	0.643	1.088	0.619	-0.813667242	0.017943685	0.479309548	LOC105130067	putative calcium-transporting ATPase 13, plasma membrane-type	-	-	-	-	GO:0031004//potassium ion-transporting ATPase complex	GO:0004008//copper-exporting ATPase activity;GO:0004647//phosphoserine phosphatase activity;GO:0005375//copper ion transmembrane transporter activity;GO:0005388//calcium-transporting ATPase activity;GO:0008556//potassium-transporting ATPase activity;GO:0008967//phosphoglycolate phosphatase activity;GO:0015434//cadmium-transporting ATPase activity;GO:0015444//magnesium-importing ATPase activity;GO…	GO:0006545//glycine biosynthetic process;GO:0006564//L-serine biosynthetic process;GO:0006813//potassium ion transport;GO:0006816//calcium ion transport;GO:0006825//copper ion transport;GO:0008152//metabolic process;GO:0015691//cadmium ion transport;GO:0015693//magnesium ion transport;GO:0030001//metal ion transport	--
ncbi_105128343	22	31	33	17	12	11	1.211	1.717	1.415	0.951	0.687	0.539	1.447666667	0.725666667	-0.996350545	0.018006246	0.479309548	LOC105128343	vacuolar protein sorting-associated protein 24 homolog 1-like, transcript variant X1	Cellular Processes	Transport and catabolism	ko04144//Endocytosis	K12193	-	GO:0003700//DNA-binding transcription factor activity	GO:0006355//regulation of transcription, DNA-templated;GO:0007034//vacuolar transport	--
ncbi_105131322	36	27	39	58	51	64	2.596	1.958	2.142	4.186	3.787	3.968	2.232	3.980333333	0.834552227	0.018134638	0.479309548	LOC105131322	trafficking protein particle complex subunit 6B-like	-	-	-	-	-	-	-	--
ncbi_105136346	50	57	71	120	75	86	3.102	3.643	3.403	7.539	4.777	4.674	3.382666667	5.663333333	0.743490428	0.018183045	0.479309548	LOC105136346	uncharacterized LOC105136346, transcript variant X1	-	-	-	-	-	-	-	--
ncbi_105122842	13	10	9	28	20	25	0.69	0.531	0.37	1.49	1.101	1.139	0.530333333	1.243333333	1.229241795	0.018188012	0.479309548	LOC105122842	probable carboxylesterase 15	-	-	-	-	-	GO:0008236//serine-type peptidase activity;GO:0016787//hydrolase activity	GO:0006508//proteolysis	--
ncbi_105128287	78	73	103	98	122	167	3.738	3.496	3.818	4.702	6.023	6.855	3.684	5.86	0.669627603	0.018294557	0.479402023	LOC105128287	mitochondrial carnitine/acylcarnitine carrier-like protein, transcript variant X1	-	-	-	-	-	-	-	--
ncbi_105132715	11	4	1	1	0	0	0.358	0.131	0.025	0.033	0	0	0.171333333	0.011	-3.96123043	0.01841017	0.480720876	LOC105132715	galactoside 2-alpha-L-fucosyltransferase-like, transcript variant X1	-	-	-	-	GO:0016020//membrane	GO:0008107//galactoside 2-alpha-L-fucosyltransferase activity	GO:0042546//cell wall biogenesis	--
ncbi_105108903	22	23	43	55	61	43	1.779	1.859	2.666	4.417	5.054	2.973	2.101333333	4.148	0.98111086	0.018807149	0.482941639	LOC105108903	uncharacterized protein At3g03773	-	-	-	-	-	-	-	--
MSTRG.9263	43	40	53	67	70	80	2.519	2.345	2.406	3.934	4.251	4.022	2.423333333	4.069	0.747681417	0.018942609	0.482941639	--	KAG6766606.1 hypothetical protein POTOM_027773 [Populus tomentosa]	-	-	-	-	-	-	-	--
ncbi_105127682	11	6	13	0	1	5	0.526	0.266	0.499	0	0.068	0.212	0.430333333	0.093333333	-2.204990268	0.018957154	0.482941639	LOC105127682	U-box domain-containing protein 28-like	-	-	-	-	-	GO:0000287//magnesium ion binding;GO:0003968//RNA-directed 5'-3' RNA polymerase activity;GO:0004197//cysteine-type endopeptidase activity;GO:0004252//serine-type endopeptidase activity;GO:0004842//ubiquitin-protein transferase activity;GO:0005515//protein binding;GO:0008270//zinc ion binding;GO:0017111//nucleoside-triphosphatase activity;GO:0050532//2-phosphosulfolactate phosphatase activity;GO:0…	GO:0016567//protein ubiquitination	--
ncbi_105137002	159	91	56	33	45	59	3.148	1.804	0.86	0.655	0.924	1.003	1.937333333	0.860666667	-1.170545702	0.019095687	0.483621434	LOC105137002	probable L-type lectin-domain containing receptor kinase S.5	-	-	-	-	-	GO:0004672//protein kinase activity;GO:0005524//ATP binding;GO:0030246//carbohydrate binding	GO:0006468//protein phosphorylation	--
ncbi_105136482	55	43	73	37	22	38	2.416	1.891	2.485	1.629	1.002	1.433	2.264	1.354666667	-0.740936057	0.019497164	0.488484025	LOC105136482	trihelix transcription factor GT-2-like	-	-	-	-	-	-	-	Trihelix
ncbi_105138486	53	50	54	34	26	32	0.466	0.439	0.367	0.299	0.237	0.242	0.424	0.259333333	-0.70925661	0.019583712	0.488936795	LOC105138486	uncharacterized LOC105138486, transcript variant X1	-	-	-	-	-	-	-	--
ncbi_105118616	43	52	77	30	31	38	2.097	2.532	2.878	1.448	1.551	1.576	2.502333333	1.525	-0.71446474	0.019588016	0.488936795	LOC105118616	phototropin-1-like	-	-	-	-	GO:0005575//cellular_component;GO:0005622//intracellular;GO:0005623//cell;GO:0005634//nucleus;GO:0005737//cytoplasm;GO:0005773//vacuole;GO:0005886//plasma membrane;GO:0009898//cytoplasmic side of plasma membrane;GO:0009986//cell surface;GO:0016020//membrane;GO:0043226//organelle;GO:0043227//membrane-bounded organelle;GO:0043229//intracellular organelle;GO:0043231//intracellular membrane-bounded o…	GO:0000155//phosphorelay sensor kinase activity;GO:0000166//nucleotide binding;GO:0003674//molecular_function;GO:0003676//nucleic acid binding;GO:0003723//RNA binding;GO:0003729//mRNA binding;GO:0003824//catalytic activity;GO:0004672//protein kinase activity;GO:0004673//protein histidine kinase activity;GO:0004674//protein serine/threonine kinase activity;GO:0005488//binding;GO:0005515//protein b…	GO:0000160//phosphorelay signal transduction system;GO:0006355//regulation of transcription, DNA-templated;GO:0006464//cellular protein modification process;GO:0006468//protein phosphorylation;GO:0006793//phosphorus metabolic process;GO:0006796//phosphate-containing compound metabolic process;GO:0006807//nitrogen compound metabolic process;GO:0006996//organelle organization;GO:0007154//cell commu…	--
ncbi_105120369	26	35	45	46	72	64	2.179	2.929	2.908	3.885	6.21	4.583	2.672	4.892666667	0.872700989	0.019667319	0.489482514	LOC105120369	uncharacterized LOC105120369	-	-	-	-	-	GO:0004462//lactoylglutathione lyase activity	GO:0005975//carbohydrate metabolic process;GO:0051596//methylglyoxal catabolic process	--
MSTRG.78	48	61	61	100	75	87	1.476	1.878	1.454	3.083	2.392	2.296	1.602666667	2.590333333	0.692663366	0.019953316	0.492614249	--	KAB5544191.1 hypothetical protein DKX38_012303 [Salix brachista]	-	-	-	-	-	-	-	--
ncbi_105113042	83	85	114	143	127	136	6.373	6.532	6.782	11.005	10.11	8.962	6.562333333	10.02566667	0.611417391	0.01998402	0.492614249	LOC105113042	U6 snRNA-associated Sm-like protein LSm7	Genetic Information Processing;Genetic Information Processing	Transcription;Folding, sorting and degradation	ko03040//Spliceosome;ko03018//RNA degradation	K12626;K12626	-	GO:0003723//RNA binding	GO:0006355//regulation of transcription, DNA-templated	--
ncbi_105113606	56	31	16	16	13	18	1.258	0.647	0.296	0.389	0.281	0.322	0.733666667	0.330666667	-1.14974712	0.020332357	0.492614249	LOC105113606	G-type lectin S-receptor-like serine/threonine-protein kinase B120, transcript variant X1	-	-	-	-	-	GO:0004672//protein kinase activity;GO:0004674//protein serine/threonine kinase activity;GO:0005524//ATP binding	GO:0006468//protein phosphorylation;GO:0048544//recognition of pollen	--
ncbi_105142343	11	5	8	17	23	20	0.471	0.228	0.265	0.744	1.041	0.767	0.321333333	0.850666667	1.404523278	0.02049807	0.493779119	LOC105142343	feruloyl CoA ortho-hydroxylase 1-like	Metabolism;Metabolism	Global and overview maps;Biosynthesis of other secondary metabolites	ko01110//Biosynthesis of secondary metabolites;ko00999//Biosynthesis of various plant secondary metabolites	K06892;K06892	-	GO:0016491//oxidoreductase activity	GO:0055114//oxidation-reduction process	--
ncbi_105135618	51	24	3	3	6	5	2.157	1.016	0.098	0.127	0.263	0.181	1.090333333	0.190333333	-2.518169109	0.020540674	0.493779119	LOC105135618	probable mannitol dehydrogenase	-	-	-	-	-	GO:0004024//alcohol dehydrogenase activity, zinc-dependent;GO:0004617//phosphoglycerate dehydrogenase activity;GO:0008270//zinc ion binding;GO:0008743//L-threonine 3-dehydrogenase activity;GO:0016491//oxidoreductase activity;GO:0016655//oxidoreductase activity, acting on NAD(P)H, quinone or similar compound as acceptor;GO:0018467//formaldehyde dehydrogenase activity;GO:0050607//mycothiol-dependen…	GO:0006113//fermentation;GO:0006564//L-serine biosynthetic process;GO:0006567//threonine catabolic process;GO:0006631//fatty acid metabolic process;GO:0008152//metabolic process;GO:0009404//toxin metabolic process;GO:0010127//mycothiol-dependent detoxification;GO:0019439//aromatic compound catabolic process;GO:0030494//bacteriochlorophyll biosynthetic process;GO:0046292//formaldehyde metabolic pr…	--
ncbi_105110059	87	77	103	117	124	145	8.554	7.576	7.846	11.529	12.64	12.235	7.992	12.13466667	0.602505991	0.020639678	0.495130164	LOC105110059	60S acidic ribosomal protein P1-like	Genetic Information Processing	Translation	ko03010//Ribosome	K02942	-	-	-	--
ncbi_105119701	38	42	69	23	17	39	1.055	1.141	1.478	0.636	0.483	0.908	1.224666667	0.675666667	-0.858005538	0.020835616	0.49581004	LOC105119701	uncharacterized LOC105119701, transcript variant X1	-	-	-	-	-	GO:0004553//hydrolase activity, hydrolyzing O-glycosyl compounds	GO:0005975//carbohydrate metabolic process	--
ncbi_105134716	50	49	59	31	27	35	3.359	3.295	3.071	2.087	1.881	2.018	3.241666667	1.995333333	-0.700105971	0.020895429	0.496333841	LOC105134716	uncharacterized LOC105134716, transcript variant X1	-	-	-	-	-	-	-	--
ncbi_105111038	4	0	3	15	7	9	0.181	0	0.105	0.677	0.329	0.35	0.095333333	0.452	2.245270126	0.020933492	0.496837277	LOC105111038	polygalacturonase-like	Metabolism;Metabolism	Global and overview maps;Carbohydrate metabolism	ko01100//Metabolic pathways;ko00040//Pentose and glucuronate interconversions	K01184;K01184	-	GO:0004650//polygalacturonase activity	GO:0005975//carbohydrate metabolic process;GO:0051186//cofactor metabolic process;GO:0071941//nitrogen cycle metabolic process	--
ncbi_105138445	40	40	51	32	23	16	0.722	0.724	0.717	0.587	0.432	0.253	0.721	0.424	-0.765934995	0.021035688	0.497824646	LOC105138445	receptor-like protein kinase 2	-	-	-	-	-	GO:0004672//protein kinase activity;GO:0005515//protein binding;GO:0005524//ATP binding	GO:0006468//protein phosphorylation	--
ncbi_105126031	6	8	1	0	0	1	0.243	0.322	0.037	0	0	0.034	0.200666667	0.011333333	-4.146156836	0.02148918	0.501071283	LOC105126031	cytochrome P450 87A3-like	-	-	-	-	-	GO:0005506//iron ion binding;GO:0016705//oxidoreductase activity, acting on paired donors, with incorporation or reduction of molecular oxygen;GO:0020037//heme binding	GO:0055114//oxidation-reduction process	--
MSTRG.21071	18	17	36	35	55	44	0.708	0.681	1.105	1.383	2.257	1.474	0.831333333	1.704666667	1.035990695	0.021751882	0.502888493	--	RQO89328.1 hypothetical protein POPTR_004G137401 [Populus trichocarpa]	-	-	-	-	-	-	-	--
ncbi_105112477	40	55	71	25	40	30	1.089	1.496	1.495	0.68	1.143	0.694	1.36	0.839	-0.696863936	0.021770606	0.502926616	LOC105112477	protein CYPRO4-like, transcript variant X1	-	-	-	-	-	GO:0005515//protein binding	-	--
MSTRG.18093	3	0	2	3	14	10	0.566	0	0.292	0.567	2.737	1.619	0.286	1.641	2.520488187	0.021915109	0.505076389	--	PSS35318.1 Neuronal pentraxin receptor like [Actinidia chinensis var. chinensis] [Actinidia chinensis]	-	-	-	-	-	-	-	--
MSTRG.22727	40	18	3	3	2	6	2.883	1.33	0.175	0.252	0.178	0.354	1.462666667	0.261333333	-2.484637966	0.022084352	0.507715107	BGLU12	XP_011008768.1 PREDICTED: beta-glucosidase 12-like isoform X1 [Populus euphratica]	-	-	-	-	GO:0009341//beta-galactosidase complex	GO:0004553//hydrolase activity, hydrolyzing O-glycosyl compounds;GO:0004565//beta-galactosidase activity	GO:0005975//carbohydrate metabolic process;GO:0006012//galactose metabolic process	--
ncbi_105137761	6	18	22	7	6	0	0.222	0.668	0.621	0.26	0.232	0	0.503666667	0.164	-1.61877344	0.022127443	0.507982617	LOC105137761	UPF0430 protein CG31712-like, transcript variant X1	Genetic Information Processing	Folding, sorting and degradation	ko04141//Protein processing in endoplasmic reticulum	K24348	-	-	-	--
ncbi_105117197	8	20	17	4	6	5	0.516	1.291	0.85	0.259	0.401	0.277	0.885666667	0.312333333	-1.503677275	0.022271399	0.509281276	LOC105117197	transcription repressor OFP8-like	-	-	-	-	-	-	-	--
MSTRG.3165	24	22	25	45	36	46	1.42	1.303	1.146	2.669	2.208	2.336	1.289666667	2.404333333	0.898638695	0.022427619	0.510276399	--	-	-	-	-	-	-	-	-	--
ncbi_105134157	55	61	84	103	97	100	3.004	3.334	3.554	5.638	5.492	4.687	3.297333333	5.272333333	0.677141846	0.022509059	0.510742745	LOC105134157	E3 ubiquitin-protein ligase Topors	-	-	-	-	GO:0005680//anaphase-promoting complex	GO:0008270//zinc ion binding;GO:0046872//metal ion binding;GO:0061630//ubiquitin protein ligase activity;GO:0097602//cullin family protein binding	GO:0006397//mRNA processing;GO:0031145//anaphase-promoting complex-dependent catabolic process	--
ncbi_105142126	5	11	9	1	2	2	0.186	0.419	0.265	0.042	0.082	0.068	0.29	0.064	-2.17990909	0.022770701	0.513937331	LOC105142126	cytochrome P450 81E8-like, transcript variant X1	-	-	-	-	-	GO:0005506//iron ion binding;GO:0016705//oxidoreductase activity, acting on paired donors, with incorporation or reduction of molecular oxygen;GO:0020037//heme binding	GO:0055114//oxidation-reduction process	--
MSTRG.13651	82	91	125	138	127	166	7.847	8.715	9.268	13.236	12.6	13.633	8.61	13.15633333	0.611672324	0.023011075	0.515169071	At1g76200	KAG6774794.1 hypothetical protein POTOM_022165 [Populus tomentosa]	-	-	-	-	GO:0005743//mitochondrial inner membrane;GO:0005747//mitochondrial respiratory chain complex I	-	-	--
ncbi_105110023	100	129	173	185	186	197	6.869	8.867	9.207	12.736	13.245	11.613	8.314333333	12.53133333	0.591867432	0.023022412	0.515169071	LOC105110023	cysteine-rich repeat secretory protein 38-like	-	-	-	-	GO:0005840//ribosome	GO:0003735//structural constituent of ribosome	GO:0006412//translation	--
ncbi_105137906	12	10	21	7	3	4	0.502	0.418	0.68	0.293	0.13	0.143	0.533333333	0.188666667	-1.499197947	0.02346991	0.519761445	LOC105137906	protein trichome birefringence-like 41	-	-	-	-	-	-	-	--
ncbi_105139322	733	465	214	213	217	224	14.97	9.504	3.386	4.36	4.595	3.926	9.286666667	4.293666667	-1.112950658	0.023654035	0.521258038	LOC105139322	ABC transporter A family member 2-like	-	-	-	-	GO:0005575//cellular_component;GO:0005887//integral component of plasma membrane;GO:0009380//excinuclease repair complex;GO:0009898//cytoplasmic side of plasma membrane;GO:0016021//integral component of membrane;GO:0043190//ATP-binding cassette (ABC) transporter complex;GO:0055051//ATP-binding cassette (ABC) transporter complex, integrated substrate binding;GO:0055052//ATP-binding cassette (ABC) …	GO:0004527//exonuclease activity;GO:0005260//intracellularly ATP-gated chloride channel activity;GO:0005319//lipid transporter activity;GO:0005524//ATP binding;GO:0008565//protein transporter activity;GO:0009381//excinuclease ABC activity;GO:0015220//choline transmembrane transporter activity;GO:0015221//lipopolysaccharide transmembrane transporter activity;GO:0015412//ATPase-coupled molybdate tr…	GO:0000910//cytokinesis;GO:0006260//DNA replication;GO:0006289//nucleotide-excision repair;GO:0006310//DNA recombination;GO:0006810//transport;GO:0006817//phosphate ion transport;GO:0006824//cobalt ion transport;GO:0006855//drug transmembrane transport;GO:0006869//lipid transport;GO:0007601//visual perception;GO:0008150//biological_process;GO:0008272//sulfate transport;GO:0015675//nickel cation t…	--
ncbi_105126063	14	12	12	3	4	5	0.256	0.199	0.17	0.05	0.076	0.071	0.208333333	0.065666667	-1.66566056	0.023697281	0.521258038	LOC105126063	kinesin KP1-like, transcript variant X1	-	-	-	-	-	GO:0005524//ATP binding;GO:0008017//microtubule binding;GO:1990939//ATP-dependent microtubule motor activity	GO:0007018//microtubule-based movement	--
ncbi_105137659	130	99	39	25	48	39	8.939	6.812	2.078	1.723	3.422	2.301	5.943	2.482	-1.259688265	0.023763951	0.521947954	LOC105137659	probable glutathione S-transferase parA, transcript variant X1	Metabolism;Metabolism	Global and overview maps;Metabolism of other amino acids	ko01100//Metabolic pathways;ko00480//Glutathione metabolism	K00799;K00799	-	GO:0005515//protein binding;GO:0015035//protein disulfide oxidoreductase activity;GO:0016034//maleylacetoacetate isomerase activity	GO:0006559//L-phenylalanine catabolic process;GO:0006572//tyrosine catabolic process;GO:0006749//glutathione metabolic process;GO:0006790//sulfur compound metabolic process;GO:0045454//cell redox homeostasis;GO:0055114//oxidation-reduction process	--
ncbi_105118146	76	67	93	22	67	49	1.826	1.624	1.732	0.524	1.68	1.015	1.727333333	1.073	-0.686896439	0.023859016	0.522352806	LOC105118146	protein FAR1-RELATED SEQUENCE 6-like	-	-	-	-	GO:0005575//cellular_component;GO:0005622//intracellular;GO:0005623//cell;GO:0005634//nucleus;GO:0043226//organelle;GO:0043227//membrane-bounded organelle;GO:0043229//intracellular organelle;GO:0043231//intracellular membrane-bounded organelle;GO:0044424//intracellular part;GO:0044464//cell part	GO:0003674//molecular_function;GO:0003700//DNA-binding transcription factor activity;GO:0005488//binding;GO:0008270//zinc ion binding;GO:0043167//ion binding;GO:0043169//cation binding;GO:0046872//metal ion binding;GO:0046914//transition metal ion binding;GO:0140110//transcription regulator activity	GO:0006355//regulation of transcription, DNA-templated;GO:0007154//cell communication;GO:0007165//signal transduction;GO:0007602//phototransduction;GO:0008150//biological_process;GO:0009314//response to radiation;GO:0009416//response to light stimulus;GO:0009581//detection of external stimulus;GO:0009582//detection of abiotic stimulus;GO:0009583//detection of light stimulus;GO:0009585//red, far-r…	FAR1
ncbi_105111658	132	95	162	160	179	217	11.276	8.122	10.723	13.699	15.854	15.909	10.04033333	15.154	0.593891486	0.02392392	0.522594567	LOC105111658	uncharacterized LOC105111658	-	-	-	-	GO:0045263//proton-transporting ATP synthase complex, coupling factor F(o)	GO:0015078//proton transmembrane transporter activity	GO:0015986//ATP synthesis coupled proton transport	--
ncbi_105138882	56	49	63	38	27	36	1.581	1.384	1.378	1.075	0.79	0.872	1.447666667	0.912333333	-0.666096518	0.024042154	0.522594567	LOC105138882	dof zinc finger protein DOF1.4-like	-	-	-	-	-	GO:0003677//DNA binding	GO:0006355//regulation of transcription, DNA-templated;GO:0010124//phenylacetate catabolic process	Dof
ncbi_105125063	56	56	53	33	26	40	1.081	1.082	0.793	0.638	0.52	0.663	0.985333333	0.607	-0.698915347	0.024076894	0.522594567	LOC105125063	uncharacterized LOC105125063, transcript variant X1	-	-	-	-	-	-	-	--
MSTRG.20113	64	39	63	86	85	85	8.935	5.449	6.814	12.033	12.303	10.184	7.066	11.50666667	0.703504309	0.024263838	0.525490504	--	KAG6770940.1 hypothetical protein POTOM_022283 [Populus tomentosa]	-	-	-	-	-	-	-	--
ncbi_105118525	58	79	105	108	110	146	5.09	6.921	7.147	9.446	9.96	11.002	6.386	10.136	0.666503972	0.024316084	0.525848696	LOC105118525	40S ribosomal protein S15a-1	Genetic Information Processing	Translation	ko03010//Ribosome	K02957	GO:0005840//ribosome	GO:0003735//structural constituent of ribosome	GO:0006412//translation	--
ncbi_105121403	69	74	98	115	115	119	3.117	3.369	3.448	5.215	5.376	4.61	3.311333333	5.067	0.613719583	0.024569685	0.527656786	LOC105121403	peroxisomal membrane protein 11B-like	-	-	-	-	GO:0005779//integral component of peroxisomal membrane	-	GO:0016559//peroxisome fission	--
ncbi_105114040	62	55	64	43	34	35	1.639	1.45	1.312	1.139	0.93	0.793	1.467	0.954	-0.6208077	0.024704771	0.528434522	LOC105114040	protein FAF-like, chloroplastic	-	-	-	-	-	-	-	--
ncbi_105130480	0	0	0	127	0	112	0	0	0	11.139	0	8.412	0.001	6.517	12.66999228	0.025011154	0.531130884	LOC105130480	phytosulfokines 3-like	-	-	-	-	GO:0005575//cellular_component;GO:0005576//extracellular region;GO:0031012//extracellular matrix;GO:0044421//extracellular region part	GO:0003674//molecular_function;GO:0005102//signaling receptor binding;GO:0005488//binding;GO:0005515//protein binding;GO:0008083//growth factor activity;GO:0030545//receptor regulator activity;GO:0048018//receptor ligand activity;GO:0098772//molecular function regulator	GO:0007275//multicellular organism development;GO:0008150//biological_process;GO:0008283//cell proliferation;GO:0009966//regulation of signal transduction;GO:0009987//cellular process;GO:0010469//regulation of signaling receptor activity;GO:0010646//regulation of cell communication;GO:0023051//regulation of signaling;GO:0030154//cell differentiation;GO:0032501//multicellular organismal process;GO…	--
ncbi_105131449	23	28	17	35	37	52	1.89	2.302	1.082	2.882	3.152	3.667	1.758	3.233666667	0.8792359	0.025571	0.535418514	LOC105131449	antifungal protein ginkbilobin-2-like	-	-	-	-	-	-	-	--
ncbi_105125295	1	1	4	10	11	6	0.093	0.093	0.288	0.933	1.061	0.479	0.158	0.824333333	2.383303275	0.025594488	0.535418514	LOC105125295	truncated transcription factor CAULIFLOWER D-like, transcript variant X1	-	-	-	-	GO:0005575//cellular_component;GO:0005622//intracellular;GO:0005623//cell;GO:0005634//nucleus;GO:0043226//organelle;GO:0043227//membrane-bounded organelle;GO:0043229//intracellular organelle;GO:0043231//intracellular membrane-bounded organelle;GO:0044424//intracellular part;GO:0044464//cell part	GO:0000976//transcription regulatory region sequence-specific DNA binding;GO:0000977//RNA polymerase II regulatory region sequence-specific DNA binding;GO:0001012//RNA polymerase II regulatory region DNA binding;GO:0001067//regulatory region nucleic acid binding;GO:0003674//molecular_function;GO:0003676//nucleic acid binding;GO:0003677//DNA binding;GO:0003690//double-stranded DNA binding;GO:00037…	GO:0000003//reproduction;GO:0003006//developmental process involved in reproduction;GO:0006139//nucleobase-containing compound metabolic process;GO:0006351//transcription, DNA-templated;GO:0006355//regulation of transcription, DNA-templated;GO:0006357//regulation of transcription by RNA polymerase II;GO:0006725//cellular aromatic compound metabolic process;GO:0006807//nitrogen compound metabolic …	MIKC
ncbi_105142593	70	66	84	92	104	127	2.406	2.303	2.254	3.188	3.745	3.765	2.321	3.566	0.61956018	0.025682434	0.535421192	LOC105142593	probable receptor-like serine/threonine-protein kinase At4g34500	-	-	-	-	GO:0034998//oligosaccharyltransferase I complex	GO:0004672//protein kinase activity;GO:0005524//ATP binding;GO:0008528//G protein-coupled peptide receptor activity	GO:0006468//protein phosphorylation;GO:0006487//protein N-linked glycosylation	--
ncbi_105118501	28	33	38	54	56	53	1.742	2.059	1.857	3.373	3.643	2.832	1.886	3.282666667	0.799538585	0.026050141	0.537039855	LOC105118501	uncharacterized LOC105118501	-	-	-	-	-	GO:0003824//catalytic activity;GO:0008967//phosphoglycolate phosphatase activity;GO:0016787//hydrolase activity;GO:0018784//(S)-2-haloacid dehalogenase activity	GO:0005992//trehalose biosynthetic process;GO:0006805//xenobiotic metabolic process;GO:0008152//metabolic process;GO:0009853//photorespiration;GO:0015671//oxygen transport;GO:0043094//cellular metabolic compound salvage	--
MSTRG.22565	21	16	25	36	40	37	2.828	1.761	2.338	4.156	5.824	4.452	2.309	4.810666667	1.058968665	0.027136152	0.550030237	--	-	-	-	-	-	-	-	-	--
MSTRG.12826	45	46	58	72	70	87	5.782	5.915	5.774	9.272	9.324	9.593	5.823666667	9.396333333	0.690170112	0.027152304	0.550030237	APC13	XP_002317412.1 anaphase-promoting complex subunit 13 [Populus trichocarpa]	Genetic Information Processing	Folding, sorting and degradation	ko04120//Ubiquitin mediated proteolysis	K12456	GO:0005680//anaphase-promoting complex	-	-	--
ncbi_105136360	55	47	65	86	73	94	2.378	2.033	2.177	3.726	3.272	3.487	2.196	3.495	0.670414401	0.027251604	0.551004404	LOC105136360	protein YLS2-like	-	-	-	-	GO:0005575//cellular_component;GO:0005622//intracellular;GO:0005623//cell;GO:0005737//cytoplasm;GO:0005783//endoplasmic reticulum;GO:0009986//cell surface;GO:0012505//endomembrane system;GO:0016020//membrane;GO:0016021//integral component of membrane;GO:0031224//intrinsic component of membrane;GO:0043226//organelle;GO:0043227//membrane-bounded organelle;GO:0043229//intracellular organelle;GO:0043…	GO:0003674//molecular_function;GO:0003824//catalytic activity;GO:0004064//arylesterase activity;GO:0005515//protein binding;GO:0016787//hydrolase activity;GO:0016788//hydrolase activity, acting on ester bonds;GO:0016829//lyase activity;GO:0016840//carbon-nitrogen lyase activity;GO:0016843//amine-lyase activity;GO:0016844//strictosidine synthase activity;GO:0052689//carboxylic ester hydrolase acti…	GO:0008150//biological_process;GO:0008152//metabolic process;GO:0009058//biosynthetic process	--
MSTRG.24673	32	19	13	8	10	9	1.621	0.963	0.51	0.406	0.525	0.391	1.031333333	0.440666667	-1.22675102	0.027373627	0.551685325	--	PNT20358.1 hypothetical protein POPTR_009G085900 [Populus trichocarpa]	-	-	-	-	-	-	-	--
ncbi_105142675	1	2	7	0	0	0	0.062	0.123	0.334	0	0	0	0.173	0.001	-7.434628228	0.02741461	0.551685325	LOC105142675	uncharacterized LOC105142675	-	-	-	-	-	-	-	--
ncbi_105110406	18	22	19	38	32	38	0.804	0.983	0.658	1.701	1.482	1.457	0.815	1.546666667	0.92429034	0.027718454	0.551685325	LOC105110406	probable transcription factor KAN4	-	-	-	-	-	-	-	G2-like
MSTRG.2757	32	29	40	50	52	64	1.673	1.517	1.62	2.619	2.818	2.871	1.603333333	2.769333333	0.788464322	0.027930758	0.553452998	--	PNT49265.1 hypothetical protein POPTR_002G119700 [Populus trichocarpa]	-	-	-	-	GO:0016020//membrane	-	GO:0055085//transmembrane transport	--
MSTRG.11116	3	2	4	12	7	13	0.429	0.286	0.443	1.72	1.038	1.596	0.386	1.451333333	1.910706154	0.027946538	0.553452998	--	RQP00543.1 hypothetical protein POPTR_015G034125 [Populus trichocarpa]	-	-	-	-	GO:0019867//outer membrane	-	-	--
ncbi_105139113	16	10	8	6	3	0	0.513	0.327	0.19	0.181	0.088	0	0.343333333	0.089666667	-1.93696626	0.028378547	0.554723017	LOC105139113	uncharacterized calcium-binding protein At1g02270-like, transcript variant X1	-	-	-	-	-	GO:0005509//calcium ion binding;GO:0005515//protein binding;GO:0008853//exodeoxyribonuclease III activity	GO:0006281//DNA repair	--
ncbi_105130223	21	29	16	8	8	13	0.467	0.645	0.276	0.178	0.184	0.248	0.462666667	0.203333333	-1.18612642	0.028388694	0.554723017	LOC105130223	G-type lectin S-receptor-like serine/threonine-protein kinase At4g27290	-	-	-	-	GO:0009986//cell surface	GO:0004672//protein kinase activity;GO:0004674//protein serine/threonine kinase activity;GO:0005524//ATP binding	GO:0006468//protein phosphorylation;GO:0048544//recognition of pollen	--
ncbi_105113979	0	1	0	5	0	10	0	0.093	0	0.431	0	0.801	0.031	0.410666667	3.72762773	0.028472832	0.554809292	LOC105113979	uncharacterized LOC105113979	-	-	-	-	-	-	-	--
MSTRG.16213	37	34	45	59	62	63	6.042	5.556	5.693	9.656	10.496	8.828	5.763666667	9.66	0.745036287	0.028850768	0.557958321	--	-	-	-	-	-	GO:0005840//ribosome	GO:0003735//structural constituent of ribosome	GO:0006412//translation	--
ncbi_105117467	6	7	4	0	1	1	0.158	0.196	0.083	0	0.041	0.034	0.145666667	0.025	-2.542670779	0.029295641	0.562009745	LOC105117467	pentatricopeptide repeat-containing protein At2g22070-like	-	-	-	-	GO:0005575//cellular_component;GO:0005622//intracellular;GO:0005623//cell;GO:0043226//organelle;GO:0043227//membrane-bounded organelle;GO:0043229//intracellular organelle;GO:0043231//intracellular membrane-bounded organelle;GO:0044424//intracellular part;GO:0044464//cell part	GO:0003674//molecular_function;GO:0003676//nucleic acid binding;GO:0003677//DNA binding;GO:0003723//RNA binding;GO:0003824//catalytic activity;GO:0004518//nuclease activity;GO:0004519//endonuclease activity;GO:0005488//binding;GO:0005515//protein binding;GO:0008270//zinc ion binding;GO:0016787//hydrolase activity;GO:0016788//hydrolase activity, acting on ester bonds;GO:0043167//ion binding;GO:004…	GO:0006139//nucleobase-containing compound metabolic process;GO:0006274//DNA replication termination;GO:0006417//regulation of translation;GO:0006725//cellular aromatic compound metabolic process;GO:0006807//nitrogen compound metabolic process;GO:0008150//biological_process;GO:0008152//metabolic process;GO:0009451//RNA modification;GO:0009987//cellular process;GO:0016070//RNA metabolic process;GO…	--
ncbi_105140904	4	3	6	1	0	0	0.19	0.15	0.203	0.058	0	0	0.181	0.019333333	-3.226827393	0.029759451	0.563934137	LOC105140904	high affinity nitrate transporter 2.5-like	Metabolism	Energy metabolism	ko00910//Nitrogen metabolism	K02575	GO:0005887//integral component of plasma membrane	GO:0015514//nitrite efflux transmembrane transporter activity;GO:0022857//transmembrane transporter activity;GO:0042910//xenobiotic transmembrane transporter activity	GO:0015707//nitrite transport;GO:0042908//xenobiotic transport;GO:0055085//transmembrane transport	--
ncbi_105115595	8	9	1	1	0	1	0.168	0.189	0.016	0.021	0	0.018	0.124333333	0.013	-3.257629601	0.029816523	0.564043597	LOC105115595	probable leucine-rich repeat receptor-like protein kinase At1g35710	-	-	-	-	-	GO:0004672//protein kinase activity;GO:0005515//protein binding;GO:0005524//ATP binding	GO:0006468//protein phosphorylation	--
ncbi_105108949	9	3	15	1	2	3	0.161	0.059	0.201	0.018	0.037	0.052	0.140333333	0.035666667	-1.976209437	0.029857484	0.564436405	LOC105108949	probable disease resistance protein At4g27220, transcript variant X1	-	-	-	-	GO:0009898//cytoplasmic side of plasma membrane;GO:0055052//ATP-binding cassette (ABC) transporter complex, substrate-binding subunit-containing	GO:0003677//DNA binding;GO:0005515//protein binding;GO:0005524//ATP binding;GO:0015416//ATPase-coupled organic phosphonate transmembrane transporter activity;GO:0016301//kinase activity;GO:0043531//ADP binding	GO:0015716//organic phosphonate transport	--
ncbi_20160504	40	50	42	63	67	74	1.708	2.121	1.384	2.672	2.926	2.7	1.737666667	2.766	0.670649797	0.030524051	0.567115154	ndhD	--	Metabolism;Metabolism	Global and overview maps;Energy metabolism	ko01100//Metabolic pathways;ko00190//Oxidative phosphorylation	K05575;K05575	-	GO:0005451//monovalent cation:proton antiporter activity;GO:0050136//NADH dehydrogenase (quinone) activity	GO:0015672//monovalent inorganic cation transport;GO:0055114//oxidation-reduction process	--
ncbi_105123472	2	0	5	9	13	7	0.084	0	0.162	0.378	0.564	0.251	0.082	0.397666667	2.277863822	0.030847356	0.56999876	LOC105123472	uncharacterized protein At4g22758-like	-	-	-	-	-	-	-	--
MSTRG.20905	30	54	79	34	36	21	1.29	2.251	2.624	1.351	1.573	0.647	2.055	1.190333333	-0.787772761	0.030922276	0.570488761	MAPKKK3	PNT35189.2 hypothetical protein POPTR_005G062500 [Populus trichocarpa]	-	-	-	-	-	GO:0004672//protein kinase activity;GO:0005524//ATP binding	GO:0006468//protein phosphorylation	--
ncbi_105136729	41	36	48	22	24	26	0.672	0.587	0.6	0.362	0.405	0.366	0.619666667	0.377666667	-0.714378909	0.030951366	0.570488761	LOC105136729	probable LRR receptor-like serine/threonine-protein kinase At4g26540	-	-	-	-	-	GO:0004672//protein kinase activity;GO:0005515//protein binding;GO:0005524//ATP binding	GO:0006468//protein phosphorylation	--
ncbi_105109197	18	25	24	11	11	9	0.218	0.303	0.223	0.133	0.139	0.09	0.248	0.120666667	-1.039312924	0.03112287	0.57063993	LOC105109197	uncharacterized LOC105109197	-	-	-	-	-	-	-	--
ncbi_105137453	59	63	70	49	30	42	4.132	4.415	3.8	3.411	2.178	2.525	4.115666667	2.704666667	-0.605675339	0.031186819	0.57063993	LOC105137453	probable glutathione S-transferase	Metabolism;Metabolism	Global and overview maps;Metabolism of other amino acids	ko01100//Metabolic pathways;ko00480//Glutathione metabolism	K00799;K00799	-	GO:0005515//protein binding;GO:0016034//maleylacetoacetate isomerase activity	GO:0006559//L-phenylalanine catabolic process;GO:0006572//tyrosine catabolic process;GO:0006749//glutathione metabolic process	--
ncbi_105116685	18	21	32	39	31	59	1.552	1.812	2.138	3.37	2.771	4.366	1.834	3.502333333	0.933322759	0.031269534	0.57063993	LOC105116685	uncharacterized LOC105116685	-	-	-	-	-	-	-	--
ncbi_105119140	86	29	86	37	35	43	2.378	0.793	1.849	1.022	0.999	1.015	1.673333333	1.012	-0.725515573	0.031548529	0.572364959	LOC105119140	uncharacterized LOC105119140	-	-	-	-	-	-	-	--
ncbi_105116120	77	60	78	48	26	59	5.699	4.428	4.518	3.579	1.991	3.752	4.881666667	3.107333333	-0.651696775	0.031900565	0.574678432	LOC105116120	LOB domain-containing protein 4-like	-	-	-	-	-	-	-	LBD
MSTRG.12381	43	45	80	95	70	97	7.279	7.624	10.493	16.118	12.286	14.092	8.465333333	14.16533333	0.742725769	0.032335698	0.577802708	--	RQP02369.1 hypothetical protein POPTR_017G142933 [Populus trichocarpa]	-	-	-	-	-	-	-	--
ncbi_105119259	42	46	59	34	26	28	0.713	0.773	0.773	0.572	0.446	0.411	0.753	0.476333333	-0.660678354	0.032379667	0.577802708	LOC105119259	lysine-specific demethylase JMJ25-like, transcript variant X1	-	-	-	-	-	-	-	--
ncbi_105116523	31	42	65	10	36	26	0.451	0.613	0.727	0.147	0.543	0.324	0.597	0.338	-0.820707685	0.032384821	0.577802708	LOC105116523	probable leucine-rich repeat receptor-like protein kinase At2g33170	-	-	-	-	-	GO:0004672//protein kinase activity;GO:0005515//protein binding;GO:0005524//ATP binding	GO:0006468//protein phosphorylation	--
ncbi_105131382	39	42	19	12	19	20	0.66	0.711	0.249	0.204	0.333	0.29	0.54	0.275666667	-0.970034579	0.032387868	0.577802708	LOC105131382	calcium-transporting ATPase 12, plasma membrane-type	-	-	-	-	GO:0031004//potassium ion-transporting ATPase complex	GO:0004008//copper-exporting ATPase activity;GO:0004647//phosphoserine phosphatase activity;GO:0005375//copper ion transmembrane transporter activity;GO:0005388//calcium-transporting ATPase activity;GO:0008556//potassium-transporting ATPase activity;GO:0015434//cadmium-transporting ATPase activity;GO:0015444//magnesium-importing ATPase activity;GO:0016787//hydrolase activity;GO:0042625//ATPase co…	GO:0006545//glycine biosynthetic process;GO:0006564//L-serine biosynthetic process;GO:0006813//potassium ion transport;GO:0006816//calcium ion transport;GO:0006825//copper ion transport;GO:0008152//metabolic process;GO:0015691//cadmium ion transport;GO:0015693//magnesium ion transport;GO:0030001//metal ion transport	--
ncbi_105118748	23	26	9	38	40	32	1.19	1.365	0.375	2.018	2.207	1.461	0.976666667	1.895333333	0.956513434	0.032444527	0.578179282	LOC105118748	putative transcription factor bHLH086	-	-	-	-	GO:0005741//mitochondrial outer membrane	GO:0046983//protein dimerization activity	GO:0006886//intracellular protein transport	bHLH
ncbi_105123074	23	24	17	7	11	11	0.622	0.65	0.356	0.19	0.309	0.255	0.542666667	0.251333333	-1.110464271	0.032558634	0.579283177	LOC105123074	uncharacterized LOC105123074	-	-	-	-	-	-	-	--
ncbi_105140785	25	22	37	12	13	17	0.964	0.85	1.11	0.465	0.52	0.563	0.974666667	0.516	-0.91753784	0.032626135	0.579283177	LOC105140785	UDP-glycosyltransferase 88A1-like	-	-	-	-	-	GO:0008194//UDP-glycosyltransferase activity	-	--
MSTRG.4376	40	48	68	76	78	84	2.345	2.797	3.089	4.466	4.742	4.227	2.743666667	4.478333333	0.706856699	0.033005275	0.58110077	--	XP_002303857.1 uncharacterized protein LOC7478307 [Populus trichocarpa]	-	-	-	-	-	-	-	--
ncbi_105114317	21	18	21	9	9	9	2.424	2.067	1.867	1.035	1.088	0.886	2.119333333	1.003	-1.07928891	0.033468684	0.583250118	LOC105114317	E3 ubiquitin-protein ligase SHPRH-like	-	-	-	-	-	-	-	--
MSTRG.21085	20	27	26	47	35	44	2.384	3.221	2.392	5.6	4.326	4.502	2.665666667	4.809333333	0.851340535	0.033551918	0.583250118	--	PNT36536.1 hypothetical protein POPTR_005G133400 [Populus trichocarpa]	-	-	-	-	-	-	-	--
ncbi_105136830	9	4	4	0	2	0	0.562	0.233	0.2	0	0.134	0	0.331666667	0.044666667	-2.892463525	0.033995619	0.585379038	LOC105136830	flavonol synthase/flavanone 3-hydroxylase-like	-	-	-	-	-	GO:0016491//oxidoreductase activity	GO:0055114//oxidation-reduction process	--
ncbi_105131887	79	70	102	120	106	131	11.348	10.002	11.302	17.201	15.675	16.15	10.884	16.342	0.586375695	0.034158463	0.586695699	LOC105131887	uncharacterized LOC105131887, transcript variant X1	Genetic Information Processing	Folding, sorting and degradation	ko04120//Ubiquitin mediated proteolysis	K03873	GO:0000151//ubiquitin ligase complex;GO:0000153//cytoplasmic ubiquitin ligase complex;GO:0005575//cellular_component;GO:0005622//intracellular;GO:0005623//cell;GO:0005634//nucleus;GO:0005654//nucleoplasm;GO:0005737//cytoplasm;GO:0005829//cytosol;GO:0008023//transcription elongation factor complex;GO:0030891//VCB complex;GO:0031461//cullin-RING ubiquitin ligase complex;GO:0031462//Cul2-RING ubiqui…	GO:0003674//molecular_function;GO:0005488//binding;GO:0005515//protein binding;GO:0019899//enzyme binding;GO:0019904//protein domain specific binding;GO:0031625//ubiquitin protein ligase binding;GO:0044389//ubiquitin-like protein ligase binding	GO:0001666//response to hypoxia;GO:0002009//morphogenesis of an epithelium;GO:0002164//larval development;GO:0002165//instar larval or pupal development;GO:0003002//regionalization;GO:0006139//nucleobase-containing compound metabolic process;GO:0006289//nucleotide-excision repair;GO:0006351//transcription, DNA-templated;GO:0006354//DNA-templated transcription, elongation;GO:0006355//regulation of…	--
ncbi_105112453	54	45	38	37	19	23	1.57	1.31	0.856	1.078	0.573	0.574	1.245333333	0.741666667	-0.747689119	0.034673737	0.589313481	LOC105112453	probable WRKY transcription factor 31	-	-	-	-	-	GO:0003700//DNA-binding transcription factor activity;GO:0008134//transcription factor binding;GO:0042803//protein homodimerization activity;GO:0043565//sequence-specific DNA binding;GO:0070840//dynein complex binding	GO:0006355//regulation of transcription, DNA-templated	WRKY
MSTRG.17073	28	24	32	46	41	53	1.51	1.295	1.337	2.486	2.292	2.453	1.380666667	2.410333333	0.803867623	0.034931507	0.590255588	RPL6	PNT51174.1 hypothetical protein POPTR_002G229500 [Populus trichocarpa]	Genetic Information Processing	Translation	ko03010//Ribosome	K02933	GO:0005840//ribosome;GO:0022625//cytosolic large ribosomal subunit	GO:0003735//structural constituent of ribosome;GO:0019843//rRNA binding	GO:0006412//translation	--
ncbi_105118605	25	49	63	25	20	31	0.795	1.536	1.547	0.784	0.642	0.827	1.292666667	0.751	-0.78346549	0.034983657	0.590255588	LOC105118605	CSC1-like protein At4g35870	-	-	-	-	GO:0016020//membrane	GO:0003676//nucleic acid binding	-	--
ncbi_105134992	62	38	35	27	23	28	3.204	1.981	1.414	1.408	1.236	1.242	2.199666667	1.295333333	-0.763961517	0.034989688	0.590255588	LOC105134992	peroxidase A2-like	Metabolism;Metabolism;Metabolism	Global and overview maps;Global and overview maps;Biosynthesis of other secondary metabolites	ko01100//Metabolic pathways;ko01110//Biosynthesis of secondary metabolites;ko00940//Phenylpropanoid biosynthesis	K00430;K00430;K00430	-	GO:0004601//peroxidase activity;GO:0020037//heme binding	GO:0006979//response to oxidative stress;GO:0055114//oxidation-reduction process	--
ncbi_105133954	35	38	53	26	22	25	1.219	1.324	1.43	0.908	0.794	0.747	1.324333333	0.816333333	-0.69803602	0.035146722	0.590672733	LOC105133954	nodulation-signaling pathway 1 protein-like	-	-	-	-	-	-	-	GRAS
ncbi_105126755	679	365	207	192	199	227	23.344	12.558	5.514	6.616	7.093	6.698	13.80533333	6.802333333	-1.021124114	0.035211768	0.590705716	LOC105126755	cytochrome P450 94A1-like	Metabolism	Lipid metabolism	ko00073//Cutin, suberine and wax biosynthesis	K20769	-	GO:0004034//aldose 1-epimerase activity;GO:0005506//iron ion binding;GO:0016705//oxidoreductase activity, acting on paired donors, with incorporation or reduction of molecular oxygen;GO:0020037//heme binding	GO:0006012//galactose metabolic process;GO:0006323//DNA packaging;GO:0055114//oxidation-reduction process	--
ncbi_105118459	30	21	43	16	11	21	3.281	2.312	3.565	1.677	1.201	1.936	3.052666667	1.604666667	-0.927796423	0.035580468	0.59387633	LOC105118459	protein WALLS ARE THIN 1-like	-	-	-	-	GO:0016020//membrane;GO:0016021//integral component of membrane	-	GO:0030254//protein secretion by the type III secretion system	--
ncbi_105114961	49	73	84	105	92	105	4.248	6.333	5.642	9.123	8.269	7.812	5.407666667	8.401333333	0.635612084	0.035694876	0.593986944	LOC105114961	uncharacterized LOC105114961	-	-	-	-	-	-	-	--
ncbi_105133484	45	46	57	30	22	37	0.897	0.918	0.88	0.599	0.455	0.639	0.898333333	0.564333333	-0.6707033	0.035740908	0.594370364	LOC105133484	probable serine/threonine-protein kinase At1g54610, transcript variant X1	-	-	-	-	GO:0005575//cellular_component;GO:0005622//intracellular;GO:0005623//cell;GO:0005634//nucleus;GO:0005886//plasma membrane;GO:0016020//membrane;GO:0043226//organelle;GO:0043227//membrane-bounded organelle;GO:0043229//intracellular organelle;GO:0043231//intracellular membrane-bounded organelle;GO:0044424//intracellular part;GO:0044464//cell part;GO:0071944//cell periphery	GO:0000166//nucleotide binding;GO:0003674//molecular_function;GO:0003824//catalytic activity;GO:0004672//protein kinase activity;GO:0004674//protein serine/threonine kinase activity;GO:0004693//cyclin-dependent protein serine/threonine kinase activity;GO:0005488//binding;GO:0005524//ATP binding;GO:0008144//drug binding;GO:0016301//kinase activity;GO:0016740//transferase activity;GO:0016772//trans…	GO:0006464//cellular protein modification process;GO:0006468//protein phosphorylation;GO:0006793//phosphorus metabolic process;GO:0006796//phosphate-containing compound metabolic process;GO:0006807//nitrogen compound metabolic process;GO:0008150//biological_process;GO:0008152//metabolic process;GO:0008544//epidermis development;GO:0009987//cellular process;GO:0016310//phosphorylation;GO:0019538//…	--
MSTRG.14967	2	4	6	13	12	11	0.252	0.504	0.586	1.641	1.567	1.189	0.447333333	1.465666667	1.712134861	0.035961246	0.596145485	GSA2	KAG6753259.1 hypothetical protein POTOM_043309 [Populus tomentosa]	Metabolism;Metabolism;Metabolism	Global and overview maps;Global and overview maps;Metabolism of cofactors and vitamins	ko01100//Metabolic pathways;ko01110//Biosynthesis of secondary metabolites;ko00860//Porphyrin metabolism	K01845;K01845;K01845	GO:0005737//cytoplasm	GO:0004587//ornithine-oxo-acid transaminase activity;GO:0008483//transaminase activity;GO:0030170//pyridoxal phosphate binding;GO:0042286//glutamate-1-semialdehyde 2,1-aminomutase activity;GO:0045303//diaminobutyrate-2-oxoglutarate transaminase activity	GO:0006779//porphyrin-containing compound biosynthetic process;GO:0019491//ectoine biosynthetic process	--
ncbi_105121138	93	62	65	49	29	60	4.127	2.734	2.247	2.185	1.332	2.264	3.036	1.927	-0.655815219	0.036325808	0.599406361	LOC105121138	acidic mammalian chitinase-like, transcript variant X1	Metabolism;Metabolism	Global and overview maps;Carbohydrate metabolism	ko01100//Metabolic pathways;ko00520//Amino sugar and nucleotide sugar metabolism	K01183;K01183	-	-	GO:0005975//carbohydrate metabolic process	--
ncbi_105116890	55	58	86	121	67	115	6.99	7.314	8.429	15.3	8.714	12.463	7.577666667	12.159	0.682198997	0.036522919	0.601647678	LOC105116890	transmembrane protein 258-like	-	-	-	-	GO:0005575//cellular_component;GO:0005622//intracellular;GO:0005623//cell;GO:0005634//nucleus;GO:0005635//nuclear envelope;GO:0005640//nuclear outer membrane;GO:0005737//cytoplasm;GO:0005783//endoplasmic reticulum;GO:0005789//endoplasmic reticulum membrane;GO:0008250//oligosaccharyltransferase complex;GO:0012505//endomembrane system;GO:0016020//membrane;GO:0016021//integral component of membrane;…	GO:0003674//molecular_function	GO:0006464//cellular protein modification process;GO:0006486//protein glycosylation;GO:0006487//protein N-linked glycosylation;GO:0006807//nitrogen compound metabolic process;GO:0008150//biological_process;GO:0008152//metabolic process;GO:0009058//biosynthetic process;GO:0009059//macromolecule biosynthetic process;GO:0009100//glycoprotein metabolic process;GO:0009101//glycoprotein biosynthetic pr…	--
ncbi_105119911	14	7	18	6	6	0	0.456	0.215	0.454	0.202	0.201	0	0.375	0.134333333	-1.481073258	0.036587186	0.602032947	LOC105119911	uncharacterized LOC105119911	-	-	-	-	GO:0016021//integral component of membrane	GO:0015267//channel activity;GO:0016811//hydrolase activity, acting on carbon-nitrogen (but not peptide) bonds, in linear amides	GO:0006672//ceramide metabolic process;GO:0019835//cytolysis;GO:0055085//transmembrane transport	--
ncbi_105125230	4	13	23	29	26	30	0.13	0.423	0.58	0.945	0.877	0.837	0.377666667	0.886333333	1.230735916	0.036699731	0.602874446	LOC105125230	myb-related protein 315	-	-	-	-	-	-	-	--
MSTRG.6569	34	34	26	50	53	49	1.956	1.933	1.093	2.803	3.068	2.314	1.660666667	2.728333333	0.716257395	0.036776537	0.603324689	--	PNT19886.1 hypothetical protein POPTR_009G060700, partial [Populus trichocarpa]	-	-	-	-	-	-	-	--
ncbi_105127305	37	48	42	65	59	71	1.969	2.556	1.732	3.467	3.255	3.243	2.085666667	3.321666667	0.671398701	0.036964665	0.603927824	LOC105127305	uncharacterized LOC105127305	-	-	-	-	-	-	-	--
ncbi_105123733	27	27	26	11	17	13	0.61	0.61	0.455	0.249	0.398	0.252	0.558333333	0.299666667	-0.897768075	0.037557651	0.607629666	LOC105123733	putative receptor protein kinase ZmPK1	-	-	-	-	-	GO:0004672//protein kinase activity;GO:0005524//ATP binding	GO:0006468//protein phosphorylation;GO:0048544//recognition of pollen	--
ncbi_105120274	21	31	41	53	56	45	1.723	2.463	2.527	4.283	4.662	3.13	2.237666667	4.025	0.846993642	0.037650452	0.607629666	LOC105120274	carbon catabolite repressor protein 4 homolog 4-like	-	-	-	-	GO:0005575//cellular_component;GO:0005622//intracellular;GO:0005623//cell;GO:0005634//nucleus;GO:0005737//cytoplasm;GO:0043226//organelle;GO:0043227//membrane-bounded organelle;GO:0043229//intracellular organelle;GO:0043231//intracellular membrane-bounded organelle;GO:0044424//intracellular part;GO:0044464//cell part	GO:0000175//3'-5'-exoribonuclease activity;GO:0003674//molecular_function;GO:0003676//nucleic acid binding;GO:0003723//RNA binding;GO:0003824//catalytic activity;GO:0004518//nuclease activity;GO:0004527//exonuclease activity;GO:0004532//exoribonuclease activity;GO:0004535//poly(A)-specific ribonuclease activity;GO:0004540//ribonuclease activity;GO:0005488//binding;GO:0005515//protein binding;GO:0…	GO:0000288//nuclear-transcribed mRNA catabolic process, deadenylation-dependent decay;GO:0000289//nuclear-transcribed mRNA poly(A) tail shortening;GO:0000956//nuclear-transcribed mRNA catabolic process;GO:0006139//nucleobase-containing compound metabolic process;GO:0006351//transcription, DNA-templated;GO:0006355//regulation of transcription, DNA-templated;GO:0006401//RNA catabolic process;GO:000…	--
ncbi_105123508	31	37	32	14	22	19	0.484	0.566	0.376	0.221	0.355	0.248	0.475333333	0.274666667	-0.791257739	0.037651606	0.607629666	LOC105123508	TMV resistance protein N-like	-	-	-	-	-	GO:0005515//protein binding;GO:0043531//ADP binding	GO:0007165//signal transduction	--
ncbi_105124636	1755	1688	859	2290	2180	2318	176.288	169.697	66.88	230.551	227.012	199.858	137.6216667	219.1403333	0.67114742	0.038023559	0.610324743	LOC105124636	peptidyl-prolyl cis-trans isomerase FKBP12	-	-	-	-	GO:0005575//cellular_component;GO:0005622//intracellular;GO:0005623//cell;GO:0005737//cytoplasm;GO:0005829//cytosol;GO:0005854//nascent polypeptide-associated complex;GO:0044424//intracellular part;GO:0044444//cytoplasmic part;GO:0044464//cell part	GO:0003674//molecular_function;GO:0003755//peptidyl-prolyl cis-trans isomerase activity;GO:0003824//catalytic activity;GO:0005488//binding;GO:0005527//macrolide binding;GO:0005528//FK506 binding;GO:0008144//drug binding;GO:0016853//isomerase activity;GO:0016859//cis-trans isomerase activity;GO:0051082//unfolded protein binding;GO:0097159//organic cyclic compound binding;GO:0140096//catalytic acti…	GO:0000413//protein peptidyl-prolyl isomerization;GO:0006457//protein folding;GO:0006464//cellular protein modification process;GO:0006807//nitrogen compound metabolic process;GO:0008150//biological_process;GO:0008152//metabolic process;GO:0009987//cellular process;GO:0018193//peptidyl-amino acid modification;GO:0018208//peptidyl-proline modification;GO:0019538//protein metabolic process;GO:00362…	--
ncbi_105116534	29	16	28	11	4	18	1.041	0.565	0.772	0.397	0.133	0.565	0.792666667	0.365	-1.118817845	0.038805396	0.615364003	LOC105116534	sodium-coupled neutral amino acid transporter 4-like	-	-	-	-	-	-	GO:0003333//amino acid transmembrane transport	--
ncbi_105112012	29	22	40	15	15	18	0.973	0.738	1.039	0.504	0.522	0.518	0.916666667	0.514666667	-0.832758866	0.03882689	0.615364003	LOC105112012	two-pore potassium channel 3-like	-	-	-	-	GO:0016020//membrane	GO:0005216//ion channel activity;GO:0005509//calcium ion binding;GO:0015276//ligand-gated ion channel activity;GO:0016987//sigma factor activity;GO:0051539//4 iron, 4 sulfur cluster binding	GO:0006352//DNA-templated transcription, initiation;GO:0006811//ion transport;GO:0008150//biological_process;GO:0055085//transmembrane transport	--
ncbi_105108492	61	51	66	32	34	47	2.279	1.89	1.905	1.208	1.315	1.519	2.024666667	1.347333333	-0.587577587	0.038988077	0.616060212	LOC105108492	probable ADP-ribosylation factor GTPase-activating protein AGD5, transcript variant X1	Cellular Processes	Transport and catabolism	ko04144//Endocytosis	K12486	-	GO:0005096//GTPase activator activity	-	--
ncbi_105107874	51	33	57	28	24	32	2.396	1.547	2.094	1.339	1.153	1.313	2.012333333	1.268333333	-0.665935347	0.039507695	0.620618484	LOC105107874	uncharacterized protein ycf45-like	-	-	-	-	GO:0009360//DNA polymerase III complex;GO:0009368//endopeptidase Clp complex;GO:0009379//Holliday junction helicase complex;GO:0009898//cytoplasmic side of plasma membrane;GO:0043190//ATP-binding cassette (ABC) transporter complex;GO:0055051//ATP-binding cassette (ABC) transporter complex, integrated substrate binding;GO:0055052//ATP-binding cassette (ABC) transporter complex, substrate-binding s…	GO:0000166//nucleotide binding;GO:0003674//molecular_function;GO:0003677//DNA binding;GO:0003678//DNA helicase activity;GO:0003723//RNA binding;GO:0003724//RNA helicase activity;GO:0003887//DNA-directed DNA polymerase activity;GO:0003916//DNA topoisomerase activity;GO:0003917//DNA topoisomerase type I activity;GO:0003924//GTPase activity;GO:0004176//ATP-dependent peptidase activity;GO:0004252//se…	GO:0002949//tRNA threonylcarbamoyladenosine modification;GO:0006260//DNA replication;GO:0006265//DNA topological change;GO:0006281//DNA repair;GO:0006310//DNA recombination;GO:0006457//protein folding;GO:0006464//cellular protein modification process;GO:0006508//proteolysis;GO:0006614//SRP-dependent cotranslational protein targeting to membrane;GO:0006817//phosphate ion transport;GO:0009306//prot…	--
ncbi_105117082	36	69	53	69	92	80	1.384	2.659	1.583	2.658	3.65	2.636	1.875333333	2.981333333	0.668810636	0.039983174	0.624812973	LOC105117082	protein FAR1-RELATED SEQUENCE 5-like	-	-	-	-	-	-	-	FAR1
ncbi_105118144	1216	158	259	186	141	154	17.002	2.205	2.804	2.607	2.049	1.85	7.337	2.168666667	-1.758381964	0.040463782	0.629260943	LOC105118144	ATP-dependent RNA helicase DHX36-like, transcript variant X1	Genetic Information Processing	Folding, sorting and degradation	ko03018//RNA degradation	K14442	GO:0016459//myosin complex	GO:0000166//nucleotide binding;GO:0003674//molecular_function;GO:0003676//nucleic acid binding;GO:0003723//RNA binding;GO:0003774//motor activity;GO:0003824//catalytic activity;GO:0004386//helicase activity;GO:0004525//ribonuclease III activity;GO:0005488//binding;GO:0005524//ATP binding;GO:0008026//ATP-dependent helicase activity;GO:0008144//drug binding;GO:0016301//kinase activity;GO:0016462//p…	GO:0006139//nucleobase-containing compound metabolic process;GO:0006396//RNA processing	--
ncbi_105109394	28	58	47	17	35	23	1.576	3.248	2.058	0.979	2.015	1.126	2.294	1.373333333	-0.740183555	0.04091615	0.630866397	LOC105109394	pentatricopeptide repeat-containing protein At5g10690-like	-	-	-	-	-	-	-	--
ncbi_105108930	63	44	62	32	36	39	1.818	1.274	1.386	0.926	1.084	0.968	1.492666667	0.992666667	-0.588510774	0.041145717	0.632257132	LOC105108930	protein SENSITIVE TO PROTON RHIZOTOXICITY 1-like, transcript variant X1	-	-	-	-	-	-	-	C2H2
ncbi_105118598	2	4	3	8	7	15	0.183	0.367	0.213	0.736	0.666	1.181	0.254333333	0.861	1.759292681	0.041816009	0.63529505	LOC105118598	lysozyme D-like	-	-	-	-	-	-	-	--
ncbi_105112103	33	10	16	9	6	10	1.116	0.335	0.43	0.306	0.213	0.305	0.627	0.274666667	-1.190783606	0.04228667	0.637090327	LOC105112103	tetrahydrocannabinolic acid synthase-like	-	-	-	-	-	GO:0008891//glycolate oxidase activity;GO:0016491//oxidoreductase activity;GO:0050660//flavin adenine dinucleotide binding	GO:0005975//carbohydrate metabolic process;GO:0055114//oxidation-reduction process	--
ncbi_105113711	21	22	2	5	6	4	0.569	0.596	0.041	0.131	0.163	0.09	0.402	0.128	-1.651051691	0.042859952	0.639361881	LOC105113711	probable serine/threonine-protein kinase At1g18390, transcript variant X1	-	-	-	-	GO:0042470//melanosome	GO:0004672//protein kinase activity;GO:0005524//ATP binding;GO:0030247//polysaccharide binding	GO:0006468//protein phosphorylation	--
ncbi_20160457	26	24	37	12	15	19	1.741	1.609	1.92	0.806	1.042	1.092	1.756666667	0.98	-0.841986807	0.042871587	0.639361881	petA	--	Metabolism;Metabolism	Global and overview maps;Energy metabolism	ko01100//Metabolic pathways;ko00195//Photosynthesis	K02634;K02634	GO:0005575//cellular_component;GO:0005622//intracellular;GO:0005623//cell;GO:0005737//cytoplasm;GO:0009507//chloroplast;GO:0009534//chloroplast thylakoid;GO:0009535//chloroplast thylakoid membrane;GO:0009536//plastid;GO:0009579//thylakoid;GO:0016020//membrane;GO:0016021//integral component of membrane;GO:0031224//intrinsic component of membrane;GO:0031360//intrinsic component of thylakoid membran…	GO:0003674//molecular_function;GO:0003824//catalytic activity;GO:0005488//binding;GO:0005506//iron ion binding;GO:0009055//electron transfer activity;GO:0016491//oxidoreductase activity;GO:0020037//heme binding;GO:0043167//ion binding;GO:0043169//cation binding;GO:0046872//metal ion binding;GO:0046906//tetrapyrrole binding;GO:0046914//transition metal ion binding;GO:0048037//cofactor binding;GO:0…	GO:0006091//generation of precursor metabolites and energy;GO:0008150//biological_process;GO:0008152//metabolic process;GO:0009987//cellular process;GO:0015979//photosynthesis;GO:0022900//electron transport chain;GO:0044237//cellular metabolic process;GO:0055114//oxidation-reduction process	--
ncbi_105125337	6	1	5	0	1	0	0.529	0.088	0.341	0	0.091	0	0.319333333	0.030333333	-3.396087206	0.043203715	0.641413744	LOC105125337	calcium-binding protein CML38-like	Organismal Systems	Environmental adaptation	ko04626//Plant-pathogen interaction	K13448	-	GO:0004553//hydrolase activity, hydrolyzing O-glycosyl compounds;GO:0005509//calcium ion binding;GO:0005515//protein binding	GO:0000272//polysaccharide catabolic process	--
ncbi_105123962	40	45	59	60	78	79	4.343	4.89	4.964	6.53	8.781	7.362	4.732333333	7.557666667	0.675389193	0.0433991	0.642126965	LOC105123962	uncharacterized LOC105123962	-	-	-	-	GO:0005575//cellular_component;GO:0005622//intracellular;GO:0005623//cell;GO:0005737//cytoplasm;GO:0005783//endoplasmic reticulum;GO:0005789//endoplasmic reticulum membrane;GO:0012505//endomembrane system;GO:0016020//membrane;GO:0016021//integral component of membrane;GO:0031224//intrinsic component of membrane;GO:0031984//organelle subcompartment;GO:0042175//nuclear outer membrane-endoplasmic re…	GO:0003674//molecular_function;GO:0003824//catalytic activity;GO:0004842//ubiquitin-protein transferase activity;GO:0005488//binding;GO:0008270//zinc ion binding;GO:0016740//transferase activity;GO:0019787//ubiquitin-like protein transferase activity;GO:0043167//ion binding;GO:0043169//cation binding;GO:0046872//metal ion binding;GO:0046914//transition metal ion binding;GO:0061630//ubiquitin prot…	GO:0000209//protein polyubiquitination;GO:0006464//cellular protein modification process;GO:0006508//proteolysis;GO:0006511//ubiquitin-dependent protein catabolic process;GO:0006807//nitrogen compound metabolic process;GO:0008150//biological_process;GO:0008152//metabolic process;GO:0009056//catabolic process;GO:0009057//macromolecule catabolic process;GO:0009987//cellular process;GO:0010498//prot…	--
ncbi_105130336	2	3	4	14	14	3	0.052	0.077	0.08	0.362	0.374	0.066	0.069666667	0.267333333	1.940099294	0.043565509	0.642126965	LOC105130336	fatty acid amide hydrolase-like	-	-	-	-	GO:0030956//glutamyl-tRNA(Gln) amidotransferase complex	GO:0004039//allophanate hydrolase activity;GO:0016811//hydrolase activity, acting on carbon-nitrogen (but not peptide) bonds, in linear amides;GO:0050567//glutaminyl-tRNA synthase (glutamine-hydrolyzing) activity	GO:0006424//glutamyl-tRNA aminoacylation;GO:0019627//urea metabolic process	--
MSTRG.14417	16	16	24	37	31	32	1.332	1.333	1.548	3.086	2.675	2.286	1.404333333	2.682333333	0.933603117	0.043600434	0.642126965	--	-	-	-	-	-	-	-	-	--
ncbi_105116379	10	10	10	17	16	31	1.015	1.024	0.836	1.808	1.72	2.8	0.958333333	2.109333333	1.138187644	0.043625394	0.642126965	LOC105116379	endogenous alpha-amylase/subtilisin inhibitor-like	-	-	-	-	-	GO:0004866//endopeptidase inhibitor activity	-	--
ncbi_105118218	66	55	13	11	13	24	1.239	1.018	0.192	0.209	0.247	0.387	0.816333333	0.281	-1.538588238	0.044042915	0.643791579	LOC105118218	receptor-like protein kinase 5	-	-	-	-	-	GO:0004672//protein kinase activity;GO:0005515//protein binding;GO:0005524//ATP binding	GO:0006468//protein phosphorylation	--
ncbi_105140465	5	13	14	3	5	2	0.158	0.412	0.343	0.095	0.164	0.054	0.304333333	0.104333333	-1.544452203	0.044513474	0.646581074	LOC105140465	probable inorganic phosphate transporter 1-5, transcript variant X1	-	-	-	-	GO:0005575//cellular_component;GO:0005623//cell;GO:0005886//plasma membrane;GO:0005887//integral component of plasma membrane;GO:0016020//membrane;GO:0016021//integral component of membrane;GO:0031224//intrinsic component of membrane;GO:0031226//intrinsic component of plasma membrane;GO:0044425//membrane part;GO:0044459//plasma membrane part;GO:0044464//cell part;GO:0071944//cell periphery	GO:0003674//molecular_function;GO:0005215//transporter activity;GO:0005315//inorganic phosphate transmembrane transporter activity;GO:0008028//monocarboxylic acid transmembrane transporter activity;GO:0015114//phosphate ion transmembrane transporter activity;GO:0015238//drug transmembrane transporter activity;GO:0015291//secondary active transmembrane transporter activity;GO:0015293//symporter ac…	GO:0006810//transport;GO:0006811//ion transport;GO:0006817//phosphate ion transport;GO:0006820//anion transport;GO:0008150//biological_process;GO:0008643//carbohydrate transport;GO:0015698//inorganic anion transport;GO:0015718//monocarboxylic acid transport;GO:0015893//drug transport;GO:0042908//xenobiotic transport;GO:0051179//localization;GO:0051234//establishment of localization;GO:0055085//tr…	--
ncbi_105114713	69	75	86	116	71	153	6.162	6.638	5.942	10.36	6.552	11.646	6.247333333	9.519333333	0.607620032	0.044688584	0.647445926	LOC105114713	60S ribosomal protein L18a-2	Genetic Information Processing	Translation	ko03010//Ribosome	K02882	GO:0005840//ribosome	GO:0003735//structural constituent of ribosome	GO:0006412//translation	--
ncbi_105127660	28	8	4	5	1	0	2.437	0.697	0.27	0.436	0.09	0	1.134666667	0.175333333	-2.694096332	0.044797808	0.648416213	LOC105127660	uncharacterized LOC105127660	-	-	-	-	-	-	-	--
ncbi_105117635	39	43	61	21	28	37	1.32	1.698	1.605	0.691	1.003	1.224	1.541	0.972666667	-0.663849479	0.045037895	0.649418087	LOC105117635	uncharacterized LOC105117635, transcript variant X1	-	-	-	-	-	GO:0004177//aminopeptidase activity;GO:0008237//metallopeptidase activity	GO:0006508//proteolysis	--
ncbi_105122986	2	3	4	8	10	11	0.058	0.087	0.09	0.232	0.301	0.274	0.078333333	0.269	1.779907917	0.045614942	0.651813294	LOC105122986	probable serine incorporator, transcript variant X1	-	-	-	-	GO:0016020//membrane	-	-	--
ncbi_105142605	15	21	11	7	9	3	1.075	1.506	0.611	0.503	0.669	0.185	1.064	0.452333333	-1.234039931	0.046278175	0.65586172	LOC105142605	uncharacterized LOC105142605	-	-	-	-	-	-	-	--
ncbi_105111097	79	87	140	146	125	160	14.273	15.73	19.597	26.437	23.413	24.808	16.53333333	24.886	0.58995674	0.046330385	0.65586172	LOC105111097	uncharacterized LOC105111097	-	-	-	-	GO:0016021//integral component of membrane	GO:0004222//metalloendopeptidase activity	GO:0055085//transmembrane transport	--
ncbi_105120183	52	21	24	18	15	18	3.266	1.191	1.054	1.011	0.856	0.956	1.837	0.941	-0.965084998	0.046448302	0.65586172	LOC105120183	transcription factor JUNGBRUNNEN 1-like, transcript variant X1	-	-	-	-	-	GO:0003677//DNA binding	GO:0006355//regulation of transcription, DNA-templated	NAC
ncbi_105139241	21	17	1	0	0	3	0.571	0.463	0.021	0	0	0.07	0.351666667	0.023333333	-3.913744267	0.04647675	0.65586172	LOC105139241	wall-associated receptor kinase 5-like	-	-	-	-	GO:0016021//integral component of membrane	GO:0004672//protein kinase activity;GO:0004674//protein serine/threonine kinase activity;GO:0005509//calcium ion binding;GO:0005524//ATP binding;GO:0030247//polysaccharide binding	GO:0006468//protein phosphorylation	--
ncbi_105136277	3	1	1	6	4	12	0.124	0.041	0.032	0.248	0.171	0.424	0.065666667	0.281	2.097337001	0.046529594	0.65586172	LOC105136277	uncharacterized LOC105136277, transcript variant X1	-	-	-	-	-	-	-	--
ncbi_105119868	42	56	72	88	65	101	1.872	2.475	2.487	3.908	3.012	3.841	2.278	3.587	0.655009998	0.047090621	0.657771194	LOC105119868	metallophosphoesterase 1-like	Metabolism;Metabolism	Global and overview maps;Glycan biosynthesis and metabolism	ko01100//Metabolic pathways;ko00563//Glycosylphosphatidylinositol (GPI)-anchor biosynthesis	K23362;K23362	GO:0005575//cellular_component;GO:0005622//intracellular;GO:0005623//cell;GO:0005634//nucleus;GO:0005654//nucleoplasm;GO:0005737//cytoplasm;GO:0005783//endoplasmic reticulum;GO:0005793//endoplasmic reticulum-Golgi intermediate compartment;GO:0005794//Golgi apparatus;GO:0005801//cis-Golgi network;GO:0012505//endomembrane system;GO:0016020//membrane;GO:0016021//integral component of membrane;GO:003…	GO:0003674//molecular_function;GO:0003824//catalytic activity;GO:0005488//binding;GO:0005543//phospholipid binding;GO:0008081//phosphoric diester hydrolase activity;GO:0008289//lipid binding;GO:0016787//hydrolase activity;GO:0016788//hydrolase activity, acting on ester bonds;GO:0030145//manganese ion binding;GO:0034235//GPI anchor binding;GO:0035091//phosphatidylinositol binding;GO:0042578//phosp…	GO:0006464//cellular protein modification process;GO:0006497//protein lipidation;GO:0006505//GPI anchor metabolic process;GO:0006506//GPI anchor biosynthetic process;GO:0006629//lipid metabolic process;GO:0006643//membrane lipid metabolic process;GO:0006644//phospholipid metabolic process;GO:0006650//glycerophospholipid metabolic process;GO:0006661//phosphatidylinositol biosynthetic process;GO:00…	--
ncbi_105137833	15	15	0	0	0	1	0.991	0.992	0	0	0	0.057	0.661	0.019	-5.120578948	0.047168047	0.657771194	LOC105137833	heat shock 22 kDa protein, mitochondrial-like	Genetic Information Processing	Folding, sorting and degradation	ko04141//Protein processing in endoplasmic reticulum	K13993	-	-	-	--
ncbi_105119194	41	50	43	66	65	68	4.484	5.456	3.68	7.21	7.411	6.412	4.54	7.011	0.626927937	0.047986271	0.661340829	LOC105119194	uncharacterized LOC105119194	-	-	-	-	-	-	-	--
MSTRG.13095	43	42	46	61	64	70	6.781	6.628	5.62	9.641	10.464	9.474	6.343	9.859666667	0.636373531	0.048139871	0.661936637	--	PNT43920.1 hypothetical protein POPTR_003G061100 [Populus trichocarpa]	-	-	-	-	-	-	-	--
ncbi_105133744	11	3	6	2	0	2	0.854	0.233	0.361	0.156	0	0.133	0.482666667	0.096333333	-2.324920205	0.048450099	0.662818963	LOC105133744	somatic embryogenesis receptor kinase 1-like	-	-	-	-	-	GO:0005515//protein binding	GO:0006281//DNA repair	--
ncbi_105122609	701	466	218	217	192	292	24.788	16.491	5.973	7.691	7.039	8.861	15.75066667	7.863666667	-1.00213882	0.048612349	0.663583897	LOC105122609	basic 7S globulin-like	-	-	-	-	-	-	-	--
ncbi_20160493	24	26	29	17	12	13	1.012	1.097	0.947	0.718	0.524	0.47	1.018666667	0.570666667	-0.835961842	0.048812202	0.664270261	ndhB	--	Metabolism;Metabolism	Global and overview maps;Energy metabolism	ko01100//Metabolic pathways;ko00190//Oxidative phosphorylation	K05573;K05573	GO:0005575//cellular_component;GO:0005622//intracellular;GO:0005623//cell;GO:0005737//cytoplasm;GO:0009507//chloroplast;GO:0009534//chloroplast thylakoid;GO:0009535//chloroplast thylakoid membrane;GO:0009536//plastid;GO:0009579//thylakoid;GO:0016020//membrane;GO:0016021//integral component of membrane;GO:0031224//intrinsic component of membrane;GO:0031976//plastid thylakoid;GO:0031984//organelle …	GO:0003674//molecular_function;GO:0003824//catalytic activity;GO:0003954//NADH dehydrogenase activity;GO:0005451//monovalent cation:proton antiporter activity;GO:0005488//binding;GO:0008137//NADH dehydrogenase (ubiquinone) activity;GO:0016491//oxidoreductase activity;GO:0016651//oxidoreductase activity, acting on NAD(P)H;GO:0016655//oxidoreductase activity, acting on NAD(P)H, quinone or similar c…	GO:0006091//generation of precursor metabolites and energy;GO:0006119//oxidative phosphorylation;GO:0006139//nucleobase-containing compound metabolic process;GO:0006163//purine nucleotide metabolic process;GO:0006725//cellular aromatic compound metabolic process;GO:0006753//nucleoside phosphate metabolic process;GO:0006793//phosphorus metabolic process;GO:0006796//phosphate-containing compound me…	--
ncbi_20160518	24	26	29	17	12	13	1.012	1.097	0.947	0.718	0.524	0.47	1.018666667	0.570666667	-0.835961842	0.048812202	0.664270261	ndhB	--	Metabolism;Metabolism	Global and overview maps;Energy metabolism	ko01100//Metabolic pathways;ko00190//Oxidative phosphorylation	K05573;K05573	GO:0005575//cellular_component;GO:0005622//intracellular;GO:0005623//cell;GO:0005737//cytoplasm;GO:0009507//chloroplast;GO:0009534//chloroplast thylakoid;GO:0009535//chloroplast thylakoid membrane;GO:0009536//plastid;GO:0009579//thylakoid;GO:0016020//membrane;GO:0016021//integral component of membrane;GO:0031224//intrinsic component of membrane;GO:0031976//plastid thylakoid;GO:0031984//organelle …	GO:0003674//molecular_function;GO:0003824//catalytic activity;GO:0003954//NADH dehydrogenase activity;GO:0005451//monovalent cation:proton antiporter activity;GO:0005488//binding;GO:0008137//NADH dehydrogenase (ubiquinone) activity;GO:0016491//oxidoreductase activity;GO:0016651//oxidoreductase activity, acting on NAD(P)H;GO:0016655//oxidoreductase activity, acting on NAD(P)H, quinone or similar c…	GO:0006091//generation of precursor metabolites and energy;GO:0006119//oxidative phosphorylation;GO:0006139//nucleobase-containing compound metabolic process;GO:0006163//purine nucleotide metabolic process;GO:0006725//cellular aromatic compound metabolic process;GO:0006753//nucleoside phosphate metabolic process;GO:0006793//phosphorus metabolic process;GO:0006796//phosphate-containing compound me…	--
ncbi_105119337	3	3	2	0	0	0	0.133	0.133	0.086	0	0.023	0.019	0.117333333	0.014	-3.067114196	0.048826819	0.664270261	LOC105119337	malonyl-CoA:anthocyanidin 5-O-glucoside-6''-O-malonyltransferase-like	-	-	-	-	-	GO:0016747//transferase activity, transferring acyl groups other than amino-acyl groups	-	--
ncbi_105107723	4	2	2	0	0	0	0.246	0.123	0.099	0	0	0	0.156	0.001	-7.285402219	0.049840376	0.668183174	LOC105107723	probable glutathione S-transferase	Metabolism;Metabolism	Global and overview maps;Metabolism of other amino acids	ko01100//Metabolic pathways;ko00480//Glutathione metabolism	K00799;K00799	GO:0001401//mitochondrial sorting and assembly machinery complex	GO:0005515//protein binding;GO:0015035//protein disulfide oxidoreductase activity;GO:0016034//maleylacetoacetate isomerase activity	GO:0006559//L-phenylalanine catabolic process;GO:0006572//tyrosine catabolic process;GO:0006749//glutathione metabolic process;GO:0006790//sulfur compound metabolic process;GO:0045454//cell redox homeostasis;GO:0055114//oxidation-reduction process	--
ncbi_105120180	3	4	4	0	0	1	0.105	0.14	0.108	0	0	0.03	0.117666667	0.01	-3.556633778	0.049947058	0.669114668	LOC105120180	serine/threonine-protein kinase At5g01020-like	-	-	-	-	-	GO:0004672//protein kinase activity;GO:0005524//ATP binding	GO:0006468//protein phosphorylation	--
