# Supplementary material for: Environmental Factors, Developmental Genes and Oxidative Stress Determine Inter-Species Variability in Seed Longevity in Salicaceae
Source: Plants (Basel). 2025 Sep 13;14(18):2861. doi: 10.3390/plants14182861 (PMC12473942; doi:10.3390/plants14182861)
Supplement: Supplementary file 1 [file plants-14-02861-s001.zip › Data S2 P.Davidiana0d vs10d.xls]

id	Davidiana0d1_count	Davidiana0d2_count	Davidiana0d3_count	Davidiana10d1_count	Davidiana10d2_count	Davidiana10d3_count	Davidiana0d1_fpkm	Davidiana0d2_fpkm	Davidiana0d3_fpkm	Davidiana10d1_fpkm	Davidiana10d2_fpkm	Davidiana10d3_fpkm	Davidiana0d_mean	Davidiana10d_mean	log2(fc)	PValue	FDR	Symbol	Description	KEGG_A_class	KEGG_B_class	Pathway	K_ID	GO Component	GO Function	GO Process	TF_family
PD00013690	1872	2334	2239	1067	1076	1037	29.597	41.412	34.002	18.585	17.010	17.928	35.0036666666667	17.841	-0.972309572073892	1.08299102228703e-28	3.03508233995939e-24	AUL1	KAG6776494.1 hypothetical protein POTOM_020005 [Populus tomentosa]	-	-	-	-	-	-	-	--
PD00006443	3208	3200	3590	1830	2023	1849	47.829	53.518	51.397	30.062	30.162	30.129	50.9146666666667	30.1176666666667	-0.757471301108322	1.57803884192302e-24	2.21122692724463e-20	PPI1	KAG6772306.1 hypothetical protein POTOM_023709 [Populus tomentosa]	-	-	-	-	-	-	-	--
PD00021542	1305	1400	1488	780	831	737	19.286	23.209	21.116	12.701	12.281	11.904	21.2036666666667	12.2953333333333	-0.786202918209836	5.96228225888277e-21	5.56976534350632e-17	CLSY2	XP_034923831.1 SNF2 domain-containing protein CLASSY 2-like [Populus alba]	Genetic Information Processing	Replication and repair	ko03440//Homologous recombination	K10875	-	GO:0003677//DNA binding;GO:0003682//chromatin binding;GO:0005524//ATP binding;GO:0016787//hydrolase activity	-	--
PD00005354	5241	5381	5988	3368	3602	3481	72.890	83.947	79.968	51.609	50.095	52.912	78.935	51.5386666666667	-0.615009922747231	2.9550876037078e-19	1.65632660187822e-15	Aqr	KAG6783350.1 hypothetical protein POTOM_012797 [Populus tomentosa]	Genetic Information Processing	Transcription	ko03040//Spliceosome	K12874	GO:0009338//exodeoxyribonuclease V complex;GO:0033104//type VI protein secretion system complex	GO:0003677//DNA binding;GO:0003678//DNA helicase activity;GO:0004386//helicase activity;GO:0005524//ATP binding;GO:0008854//exodeoxyribonuclease V activity;GO:0016787//hydrolase activity;GO:0016887//ATP hydrolysis activity	GO:0006281//DNA repair;GO:0006310//DNA recombination;GO:0033103//protein secretion by the type VI secretion system	--
PD00015375	2828	3052	3197	1849	1989	1830	58.137	70.379	63.110	41.880	40.889	41.117	63.8753333333333	41.2953333333333	-0.629280158726598	1.87739499518674e-18	8.76899912335141e-15	TIC	XP_034911492.1 protein TIME FOR COFFEE-like isoform X3 [Populus alba]	-	-	-	-	-	-	GO:0008380//RNA splicing	--
PD00031419	2839	2975	3081	1846	1975	1678	48.359	56.845	50.395	34.645	33.642	31.239	51.8663333333333	33.1753333333333	-0.64468742131336	7.36857521165791e-18	2.95006171866733e-14	--	KAG6752590.1 hypothetical protein POTOM_042608 [Populus tomentosa]	-	-	-	-	-	-	-	--
PD00024788	1408	1511	1569	855	974	878	27.900	33.586	29.852	18.667	19.300	19.015	30.446	18.994	-0.680708940394364	6.05417913366485e-17	2.12085462776197e-13	MYB3R1	XP_034917456.1 transcription factor MYB3R-1-like isoform X1 [Populus alba]	-	-	-	-	GO:0005634//nucleus	GO:0003676//nucleic acid binding;GO:0005524//ATP binding;GO:0016818//hydrolase activity, acting on acid anhydrides, in phosphorus-containing anhydrides	GO:0006338//chromatin remodeling	MYB
PD00013306	2351	2275	2532	1462	1598	1526	24.766	26.883	25.613	16.969	16.834	17.569	25.754	17.124	-0.588776782211261	2.08952455665179e-16	6.33688615913889e-13	ASHH2	XP_034889025.1 histone-lysine N-methyltransferase ASHH2 [Populus alba]	-	-	-	-	GO:0005634//nucleus	GO:0005515//protein binding;GO:0008270//zinc ion binding;GO:0018024//histone-lysine N-methyltransferase activity	-	--
PD00028833	959	981	1056	591	619	587	9.478	10.873	10.020	6.433	6.116	6.335	10.1236666666667	6.29466666666667	-0.685530023621377	2.83086463345152e-16	7.21227103204352e-13	CSI1	KAG6768405.1 hypothetical protein POTOM_027319 [Populus tomentosa]	-	-	-	-	GO:0000221//vacuolar proton-transporting V-type ATPase, V1 domain	GO:0003779//actin binding;GO:0005515//protein binding;GO:0031267//small GTPase binding;GO:0046961//proton-transporting ATPase activity, rotational mechanism	GO:0030036//actin cytoskeleton organization;GO:1902600//proton transmembrane transport	--
PD00026479	2605	2678	2903	1667	1867	1632	47.789	55.109	51.139	33.694	34.250	32.722	51.3456666666667	33.5553333333333	-0.613700436297278	3.69411763835829e-16	8.62730390124926e-13	MTB	KAG6747538.1 hypothetical protein POTOM_049943 [Populus tomentosa]	-	-	-	-	-	-	-	--
PD00001091	1583	1540	1690	970	1061	1041	34.794	37.969	35.669	23.491	23.320	25.007	36.144	23.9393333333333	-0.594373199422119	3.11340082189394e-15	6.71177369489059e-12	PSL5	XP_034900923.1 alpha-glucosidase 2 isoform X1 [Populus alba]	-	-	-	-	-	GO:0004553//hydrolase activity, hydrolyzing O-glycosyl compounds	GO:0005975//carbohydrate metabolic process	--
PD00019546	874	879	991	541	568	516	15.018	16.943	16.352	10.242	9.760	9.691	16.1043333333333	9.89766666666667	-0.702288578012642	3.86914384112655e-15	7.74519686768369e-12	--	KAG6749624.1 hypothetical protein POTOM_046684 [Populus tomentosa]	-	-	-	-	-	-	GO:0006486//protein glycosylation	--
PD00022332	1132	1128	1236	686	769	692	31.253	34.934	32.768	20.867	21.231	20.881	32.985	20.993	-0.651901755537142	5.48822520414131e-15	1.02538340897374e-11	ANKRD13B	KAH8480980.1 hypothetical protein H0E87_031036 [Populus deltoides]	-	-	-	-	GO:0032040//small-subunit processome	GO:0005515//protein binding	-	--
PD00003969	1470	1352	1646	921	923	926	20.699	21.354	22.255	14.288	12.996	14.250	21.436	13.8446666666667	-0.630705402316956	1.94923193373754e-14	2.81533421543402e-11	TSS	XP_034899894.1 protein TSS [Populus alba]	-	-	-	-	-	GO:0005515//protein binding	-	--
MSTRG.16954	1582	1569	1761	2386	2689	2487	214.165	238.249	228.957	356.028	364.145	368.026	227.123666666667	362.733	0.675429956794662	2.0091591189538e-14	2.81533421543402e-11	--	TKS01561.1 hypothetical protein D5086_0000172000 [Populus alba]	-	-	-	-	-	-	-	--
PD00015712	525	611	675	315	360	324	9.792	12.784	12.090	6.474	6.715	6.605	11.5553333333333	6.598	-0.808458194393756	3.80920699268154e-13	3.95381577666297e-10	--	TKR97821.1 COP1-interacting protein 4.1 [Populus alba]	-	-	-	-	-	-	-	--
PD00022155	654	728	893	402	422	443	9.108	11.373	11.942	6.168	5.877	6.743	10.8076666666667	6.26266666666667	-0.787206086437198	8.49987228484853e-13	7.444028774465e-10	DMT1	XP_034902519.1 DNA (cytosine-5)-methyltransferase 1-like isoform X1 [Populus alba]	Metabolism;Metabolism	Global and overview maps;Amino acid metabolism	ko01100//Metabolic pathways;ko00270//Cysteine and methionine metabolism	K00558;K00558	-	GO:0003682//chromatin binding;GO:0003886//DNA (cytosine-5-)-methyltransferase activity;GO:0008168//methyltransferase activity	GO:0006304//DNA modification	--
PD00004821	972	976	1079	638	672	622	10.201	11.490	10.874	7.377	7.052	7.134	10.855	7.18766666666667	-0.594764316485858	1.0731286175784e-12	9.11346348716202e-10	CIP1	TKR79027.1 myosin-10-like [Populus alba]	-	-	-	-	-	GO:0003779//actin binding;GO:0005524//ATP binding	GO:0007059//chromosome segregation;GO:0030261//chromosome condensation	--
PD00015264	831	826	902	541	562	530	25.629	28.576	26.712	18.383	17.332	17.865	26.9723333333333	17.86	-0.5947482517491	3.19286304926533e-12	2.41837802582867e-09	OBE3	KAG6757594.1 hypothetical protein POTOM_037912 [Populus tomentosa]	-	-	-	-	-	-	-	--
PD00030870	778	777	911	484	536	490	17.095	19.151	19.222	11.718	11.777	11.767	18.4893333333333	11.754	-0.653541403237189	4.15224753530535e-12	3.05779884803407e-09	ATM	XP_034909197.1 serine/threonine-protein kinase ATM [Populus alba]	-	-	-	-	-	GO:0005515//protein binding	-	--
PD00025263	4511	4042	4912	6381	7494	6484	501.226	503.786	524.083	781.179	832.670	787.403	509.698333333333	800.417333333333	0.651108773905611	1.17585682993687e-11	7.32297503532906e-09	EIF-5A1	XP_034895521.1 eukaryotic translation initiation factor 5A [Populus alba]	-	-	-	-	GO:0005737//cytoplasm	GO:0003723//RNA binding;GO:0003746//translation elongation factor activity;GO:0043022//ribosome binding	GO:0006414//translational elongation;GO:0045901//positive regulation of translational elongation;GO:0045905//positive regulation of translational termination	--
PD00030714	729	657	763	1061	1144	1082	63.476	64.171	63.796	101.789	99.611	102.969	63.8143333333333	101.456333333333	0.668906517889575	1.49380170291841e-11	9.1008245052801e-09	--	XP_034908451.1 uncharacterized protein LOC118044310 [Populus alba]	-	-	-	-	-	-	-	--
PD00005106	543	487	526	301	315	320	17.276	17.381	16.070	10.551	10.022	11.127	16.909	10.5666666666667	-0.678271001494039	1.98380896538786e-11	1.1346172705101e-08	dnaJ	XP_034922005.1 uncharacterized protein LOC118054496 [Populus alba]	-	-	-	-	-	GO:0005515//protein binding;GO:0046523//S-methyl-5-thioribose-1-phosphate isomerase activity	GO:0006457//protein folding;GO:0009408//response to heat;GO:0019509//L-methionine salvage from methylthioadenosine	--
PD00001273	617	667	656	402	421	416	12.998	15.761	13.270	9.330	8.869	9.578	14.0096666666667	9.259	-0.597494338412011	8.18550286281105e-11	3.82331196217133e-08	UVH1	XP_034901682.1 DNA repair endonuclease UVH1 [Populus alba]	Genetic Information Processing	Replication and repair	ko03420//Nucleotide excision repair	K10848	-	GO:0003677//DNA binding;GO:0004518//nuclease activity	-	--
PD00014028	1098	921	1000	1410	1551	1509	160.049	150.592	139.969	226.450	226.080	240.400	150.203333333333	230.976666666667	0.620830287811983	1.87864848985941e-10	7.97713998913787e-08	--	KAG6760600.1 hypothetical protein POTOM_037123 [Populus tomentosa]	-	-	-	-	-	GO:0004357//glutamate-cysteine ligase activity;GO:0016881//acid-amino acid ligase activity	GO:0052699//ergothioneine biosynthetic process	--
MSTRG.18659	453	466	461	703	845	664	92.789	107.087	90.625	158.440	172.887	148.572	96.8336666666667	159.966333333333	0.724187676940757	3.58920403874347e-10	1.35928977278089e-07	--	TKS17488.1 hypothetical protein D5086_0000013120 [Populus alba]	-	-	-	-	-	-	-	--
PD00022925	774	712	892	487	524	498	26.474	27.318	29.286	18.353	17.923	18.617	27.6926666666667	18.2976666666667	-0.597844298188674	4.60250671628714e-10	1.65365706056342e-07	--	XP_002325585.2 probable serine/threonine-protein kinase kinX [Populus trichocarpa]	-	-	-	-	GO:0009360//DNA polymerase III complex	GO:0003887//DNA-directed DNA polymerase activity	GO:0006260//DNA replication	--
PD00008800	485	396	473	693	796	679	33.591	30.765	31.457	52.882	55.130	51.397	31.9376666666667	53.1363333333333	0.734439763483238	6.80166247315603e-10	2.29658543144816e-07	At2g23090	XP_002302417.1 uncharacterized protein At2g23090 [Populus trichocarpa]	-	-	-	-	-	-	-	--
PD00028804	467	576	553	345	342	300	4.844	6.706	5.510	3.947	3.546	3.408	5.68666666666667	3.63366666666667	-0.646157160381867	3.98781361428783e-09	1.14039261775935e-06	CSI1	KAG6768405.1 hypothetical protein POTOM_027319 [Populus tomentosa]	-	-	-	-	GO:0000221//vacuolar proton-transporting V-type ATPase, V1 domain	GO:0003779//actin binding;GO:0005515//protein binding;GO:0031267//small GTPase binding;GO:0046961//proton-transporting ATPase activity, rotational mechanism	GO:0030036//actin cytoskeleton organization;GO:1902600//proton transmembrane transport	--
PD00022939	397	366	381	541	601	617	28.961	29.989	26.718	43.513	43.832	49.228	28.556	45.5243333333333	0.672843983179679	4.33362423874583e-09	1.22676585142275e-06	EP3	KAG6737936.1 hypothetical protein POTOM_059468 [Populus tomentosa]	Metabolism;Metabolism	Global and overview maps;Carbohydrate metabolism	ko01100//Metabolic pathways;ko00520//Amino sugar and nucleotide sugar metabolism	K01183;K01183	-	GO:0004568//chitinase activity;GO:0008061//chitin binding	GO:0006032//chitin catabolic process;GO:0007217//tachykinin receptor signaling pathway;GO:0016998//cell wall macromolecule catabolic process	--
MSTRG.15983	126	228	187	57	85	80	5.341	10.902	7.658	2.399	3.408	3.486	7.967	3.09766666666667	-1.36285466778933	4.64330694184518e-09	1.26915462564284e-06	--	PNT02904.1 hypothetical protein POPTR_014G039500 [Populus trichocarpa]	-	-	-	-	-	-	-	--
PD00028486	534	567	625	356	398	353	9.005	10.725	10.121	6.614	6.712	6.506	9.95033333333333	6.61066666666667	-0.589949085635409	5.23623781917563e-09	1.39757680840378e-06	KIN4A	XP_034913043.1 kinesin-like protein KIN-4A isoform X1 [Populus alba]	-	-	-	-	GO:0005575//cellular_component;GO:0005576//extracellular region;GO:0005622//intracellular anatomical structure;GO:0005634//nucleus;GO:0005654//nucleoplasm;GO:0005694//chromosome;GO:0005737//cytoplasm;GO:0005819//spindle;GO:0005829//cytosol;GO:0005856//cytoskeleton;GO:0005871//kinesin complex;GO:0005874//microtubule;GO:0005875//microtubule associated complex;GO:0005876//spindle microtubule;GO:0015…	GO:0000166//nucleotide binding;GO:0003674//molecular_function;GO:0003676//nucleic acid binding;GO:0003677//DNA binding;GO:0003774//cytoskeletal motor activity;GO:0003777//microtubule motor activity;GO:0003824//catalytic activity;GO:0005488//binding;GO:0005515//protein binding;GO:0005524//ATP binding;GO:0008017//microtubule binding;GO:0008092//cytoskeletal protein binding;GO:0008574//plus-end-dire…	GO:0000022//mitotic spindle elongation;GO:0000070//mitotic sister chromatid segregation;GO:0000226//microtubule cytoskeleton organization;GO:0000278//mitotic cell cycle;GO:0000280//nuclear division;GO:0000281//mitotic cytokinesis;GO:0000819//sister chromatid segregation;GO:0000910//cytokinesis;GO:0002376//immune system process;GO:0002478//antigen processing and presentation of exogenous peptide a…	--
PD00010302	627	591	688	371	459	373	11.913	12.596	12.552	7.766	8.721	7.745	12.3536666666667	8.07733333333333	-0.612988326224412	5.39013503346466e-09	1.42508051238535e-06	OXP1	KAG6777414.1 hypothetical protein POTOM_017235 [Populus tomentosa]	Metabolism;Metabolism	Global and overview maps;Metabolism of other amino acids	ko01100//Metabolic pathways;ko00480//Glutathione metabolism	K01469;K01469	GO:0005575//cellular_component;GO:0005622//intracellular anatomical structure;GO:0005737//cytoplasm;GO:0005829//cytosol;GO:0005911//cell-cell junction;GO:0009506//plasmodesma;GO:0030054//cell junction;GO:0055044//symplast	GO:0000166//nucleotide binding;GO:0003674//molecular_function;GO:0003824//catalytic activity;GO:0005488//binding;GO:0005524//ATP binding;GO:0016787//hydrolase activity;GO:0016810//hydrolase activity, acting on carbon-nitrogen (but not peptide) bonds;GO:0016812//hydrolase activity, acting on carbon-nitrogen (but not peptide) bonds, in cyclic amides;GO:0017076//purine nucleotide binding;GO:0017168/…	GO:0006518//peptide metabolic process;GO:0006575//cellular modified amino acid metabolic process;GO:0006749//glutathione metabolic process;GO:0006751//glutathione catabolic process;GO:0006790//sulfur compound metabolic process;GO:0006807//nitrogen compound metabolic process;GO:0008150//biological_process;GO:0008152//metabolic process;GO:0009056//catabolic process;GO:0009987//cellular process;GO:0…	--
PD00013451	346	531	529	274	258	242	10.304	17.748	15.125	8.992	7.683	7.878	14.3923333333333	8.18433333333333	-0.814363695802776	7.83789728321867e-09	1.98761271509069e-06	TT10	KAG6776261.1 hypothetical protein POTOM_019767 [Populus tomentosa]	-	-	-	-	-	GO:0005375//copper ion transmembrane transporter activity;GO:0005507//copper ion binding;GO:0016491//oxidoreductase activity	GO:0006825//copper ion transport	--
PD00024801	597	624	695	353	442	425	5.998	7.032	6.705	3.907	4.441	4.667	6.57833333333333	4.33833333333333	-0.600581207488991	8.19955582068486e-09	2.03356240597074e-06	TEB	XP_034917474.1 helicase and polymerase-containing protein TEBICHI isoform X1 [Populus alba]	-	-	-	-	GO:0005575//cellular_component;GO:0005622//intracellular anatomical structure;GO:0005634//nucleus;GO:0005654//nucleoplasm;GO:0005694//chromosome;GO:0005737//cytoplasm;GO:0031902//late endosome membrane;GO:0031974//membrane-enclosed lumen;GO:0031981//nuclear lumen;GO:0043226//organelle;GO:0043227//membrane-bounded organelle;GO:0043228//non-membrane-bounded organelle;GO:0043229//intracellular organ…	GO:0000166//nucleotide binding;GO:0003674//molecular_function;GO:0003676//nucleic acid binding;GO:0003677//DNA binding;GO:0003682//chromatin binding;GO:0003684//damaged DNA binding;GO:0003824//catalytic activity;GO:0003887//DNA-directed DNA polymerase activity;GO:0004386//helicase activity;GO:0004518//nuclease activity;GO:0004527//exonuclease activity;GO:0005488//binding;GO:0005515//protein bindi…	GO:0000018//regulation of DNA recombination;GO:0000724//double-strand break repair via homologous recombination;GO:0000725//recombinational repair;GO:0001919//regulation of receptor recycling;GO:0002200//somatic diversification of immune receptors;GO:0002376//immune system process;GO:0002377//immunoglobulin production;GO:0002440//production of molecular mediator of immune response;GO:0002520//imm…	--
PD00000594	651	478	631	869	1019	901	43.347	35.702	40.345	63.753	67.850	65.552	39.798	65.7183333333333	0.72359996120482	9.15552539331588e-09	2.25073332585682e-06	--	XP_011008220.1 PREDICTED: uncharacterized protein LOC105113662 [Populus euphratica]	-	-	-	-	GO:0005743//mitochondrial inner membrane	GO:0008137//NADH dehydrogenase (ubiquinone) activity;GO:0018024//histone-lysine N-methyltransferase activity	GO:0006120//mitochondrial electron transport, NADH to ubiquinone	--
PD00019484	801	708	860	1097	1181	1140	73.454	72.829	75.729	110.838	108.300	114.256	74.004	111.131333333333	0.586590482789109	1.35358088571242e-08	3.1877398589992e-06	RPP1A	KAG6748270.1 hypothetical protein POTOM_048186 [Populus tomentosa]	Genetic Information Processing	Translation	ko03010//Ribosome	K02942	-	-	-	--
PD00017211	1376	1141	1431	1814	2037	1865	128.459	119.487	128.283	186.588	190.167	190.291	125.409666666667	189.015333333333	0.591854717350848	1.39915830753493e-08	3.24061252633606e-06	DSS1(V)	XP_011009708.1 PREDICTED: probable 26S proteasome complex subunit sem1-1 [Populus euphratica]	Genetic Information Processing;Genetic Information Processing	Folding, sorting and degradation;Replication and repair	ko03050//Proteasome;ko03440//Homologous recombination	K10881;K10881	GO:0008541//proteasome regulatory particle, lid subcomplex	-	GO:0006406//mRNA export from nucleus;GO:0043248//proteasome assembly	--
PD00029042	2752	2296	2957	3571	4251	3847	240.493	225.069	248.134	343.831	371.487	367.426	237.898666666667	360.914666666667	0.60131058591588	1.57447132433565e-08	3.58599612551172e-06	FKBP12	KAG6767472.1 hypothetical protein POTOM_028677 [Populus tomentosa]	-	-	-	-	GO:0005575//cellular_component;GO:0005622//intracellular anatomical structure;GO:0005737//cytoplasm;GO:0005829//cytosol;GO:0005854//nascent polypeptide-associated complex	GO:0003674//molecular_function;GO:0003755//peptidyl-prolyl cis-trans isomerase activity;GO:0003824//catalytic activity;GO:0005488//binding;GO:0005527//macrolide binding;GO:0005528//FK506 binding;GO:0016853//isomerase activity;GO:0016859//cis-trans isomerase activity;GO:0051082//unfolded protein binding;GO:0097159//organic cyclic compound binding;GO:0140096//catalytic activity, acting on a protein…	GO:0000413//protein peptidyl-prolyl isomerization;GO:0006457//protein folding;GO:0006464//cellular protein modification process;GO:0006807//nitrogen compound metabolic process;GO:0008150//biological_process;GO:0008152//metabolic process;GO:0009987//cellular process;GO:0018193//peptidyl-amino acid modification;GO:0018208//peptidyl-proline modification;GO:0019538//protein metabolic process;GO:00362…	--
PD00029980	419	364	476	618	722	638	48.959	47.710	53.408	79.562	84.363	81.476	50.0256666666667	81.8003333333333	0.709438233784317	1.58666733118092e-08	3.58599612551172e-06	At3g03070	XP_034903454.1 NADH dehydrogenase [ubiquinone] iron-sulfur protein 6, mitochondrial [Populus alba]	Metabolism;Metabolism	Global and overview maps;Energy metabolism	ko01100//Metabolic pathways;ko00190//Oxidative phosphorylation	K03939;K03939	GO:0005575//cellular_component;GO:0005622//intracellular anatomical structure;GO:0005737//cytoplasm;GO:0005739//mitochondrion;GO:0005740//mitochondrial envelope;GO:0005743//mitochondrial inner membrane;GO:0005746//mitochondrial respirasome;GO:0005747//mitochondrial respiratory chain complex I;GO:0016020//membrane;GO:0019866//organelle inner membrane;GO:0030964//NADH dehydrogenase complex;GO:00310…	GO:0003674//molecular_function;GO:0003824//catalytic activity;GO:0003954//NADH dehydrogenase activity;GO:0008137//NADH dehydrogenase (ubiquinone) activity;GO:0009055//electron transfer activity;GO:0016491//oxidoreductase activity;GO:0016651//oxidoreductase activity, acting on NAD(P)H;GO:0016655//oxidoreductase activity, acting on NAD(P)H, quinone or similar compound as acceptor;GO:0050136//NADH d…	GO:0003008//system process;GO:0003012//muscle system process;GO:0006082//organic acid metabolic process;GO:0006091//generation of precursor metabolites and energy;GO:0006119//oxidative phosphorylation;GO:0006120//mitochondrial electron transport, NADH to ubiquinone;GO:0006139//nucleobase-containing compound metabolic process;GO:0006163//purine nucleotide metabolic process;GO:0006629//lipid metabo…	--
PD00015953	9642	7097	9811	15142	17205	15934	1148.872	948.569	1122.534	1987.874	2050.018	2075.024	1073.325	2037.63866666667	0.924811255347024	1.60776062451138e-08	3.60459932015451e-06	LEA5-D	XP_034898753.1 late embryogenesis abundant protein Lea5 [Populus alba]	-	-	-	-	-	-	GO:0006950//response to stress;GO:0008150//biological_process;GO:0050896//response to stimulus	--
MSTRG.21045	4	1	2	31	35	27	0.360	0.101	0.173	3.070	3.146	2.652	0.211333333333333	2.956	3.8060540247279	2.03255762380969e-08	4.41569204707493e-06	GLP6	XP_034927539.1 germin-like protein subfamily 1 member 13 [Populus alba]	-	-	-	-	-	-	-	--
PD00014087	544	475	584	741	814	828	39.929	39.109	41.161	59.925	59.747	66.422	40.0663333333333	62.0313333333333	0.63060664756022	2.87316376438107e-08	5.92061871299848e-06	--	-	-	-	-	-	-	-	-	--
PD00020564	146	273	175	526	878	809	8.696	18.185	9.971	34.420	52.118	52.477	12.284	46.3383333333333	1.91542573780402	6.10112205146741e-08	1.16315609178486e-05	AIRP2	XP_034920927.1 E3 ubiquitin-protein ligase AIRP2-like [Populus alba]	-	-	-	-	GO:0000109//nucleotide-excision repair complex	GO:0046872//metal ion binding	GO:0006289//nucleotide-excision repair	--
PD00010931	434	365	396	594	592	586	16.662	15.719	14.599	25.126	22.728	24.588	15.66	24.1473333333333	0.624779663835968	6.16084384229414e-08	1.16660573432631e-05	ASP	XP_034890253.1 21 kDa seed protein-like [Populus alba]	-	-	-	-	GO:0005575//cellular_component;GO:0005576//extracellular region;GO:0005618//cell wall;GO:0005622//intracellular anatomical structure;GO:0005737//cytoplasm;GO:0005739//mitochondrion;GO:0019867//outer membrane;GO:0030312//external encapsulating structure;GO:0043226//organelle;GO:0043227//membrane-bounded organelle;GO:0043229//intracellular organelle;GO:0043231//intracellular membrane-bounded organe…	GO:0003674//molecular_function;GO:0004857//enzyme inhibitor activity;GO:0004866//endopeptidase inhibitor activity;GO:0004867//serine-type endopeptidase inhibitor activity;GO:0015066//alpha-amylase inhibitor activity;GO:0030234//enzyme regulator activity;GO:0030414//peptidase inhibitor activity;GO:0061134//peptidase regulator activity;GO:0061135//endopeptidase regulator activity;GO:0098772//molecu…	GO:0000302//response to reactive oxygen species;GO:0001101//response to acid chemical;GO:0002237//response to molecule of bacterial origin;GO:0002238//response to molecule of fungal origin;GO:0006950//response to stress;GO:0006952//defense response;GO:0006970//response to osmotic stress;GO:0006979//response to oxidative stress;GO:0008150//biological_process;GO:0008219//cell death;GO:0009605//resp…	--
PD00024963	1711	1268	1763	2207	2474	2378	218.613	181.733	216.301	310.691	316.099	332.071	205.549	319.620333333333	0.636876838147443	8.24648179795228e-08	1.50069904147801e-05	--	KAG6740271.1 hypothetical protein POTOM_055714 [Populus tomentosa]	-	-	-	-	-	-	-	--
PD00013498	342	292	312	465	543	456	34.080	32.640	29.855	51.054	54.109	49.663	32.1916666666667	51.6086666666667	0.680926086686026	9.45194052563338e-08	1.67652299513212e-05	RPS12	XP_034931159.1 40S ribosomal protein S12-like [Populus alba]	Genetic Information Processing	Translation	ko03010//Ribosome	K02951	-	-	-	--
PD00017090	376	322	438	542	604	587	35.193	33.807	39.366	55.894	56.533	60.048	36.122	57.4916666666667	0.670475080612984	2.97257305918567e-07	4.55226010839773e-05	TRX2	KAG6741700.1 hypothetical protein POTOM_054977 [Populus tomentosa]	-	-	-	-	GO:0005575//cellular_component;GO:0005622//intracellular anatomical structure;GO:0005737//cytoplasm;GO:0005739//mitochondrion;GO:0005829//cytosol;GO:0005886//plasma membrane;GO:0016020//membrane;GO:0043226//organelle;GO:0043227//membrane-bounded organelle;GO:0043229//intracellular organelle;GO:0043231//intracellular membrane-bounded organelle;GO:0071944//cell periphery	GO:0003674//molecular_function;GO:0003756//protein disulfide isomerase activity;GO:0003824//catalytic activity;GO:0004791//thioredoxin-disulfide reductase activity;GO:0015035//protein-disulfide reductase activity;GO:0015036//disulfide oxidoreductase activity;GO:0016209//antioxidant activity;GO:0016491//oxidoreductase activity;GO:0016651//oxidoreductase activity, acting on NAD(P)H;GO:0016667//oxid…	GO:0006457//protein folding;GO:0006662//glycerol ether metabolic process;GO:0006790//sulfur compound metabolic process;GO:0006950//response to stress;GO:0006979//response to oxidative stress;GO:0008150//biological_process;GO:0008152//metabolic process;GO:0009636//response to toxic substance;GO:0009987//cellular process;GO:0018904//ether metabolic process;GO:0019725//cellular homeostasis;GO:003355…	--
PD00012246	258	223	279	137	151	161	3.440	3.337	3.571	2.017	2.012	2.346	3.44933333333333	2.125	-0.698854712051157	3.71310931096704e-07	5.33889274969041e-05	FRL3	KAG6775153.1 hypothetical protein POTOM_018584 [Populus tomentosa]	-	-	-	-	-	GO:0005524//ATP binding	GO:0007059//chromosome segregation;GO:0030261//chromosome condensation	--
PD00008052	315	286	314	179	194	207	4.021	4.095	3.849	2.518	2.477	2.888	3.98833333333333	2.62766666666667	-0.602003717227089	6.71783125948774e-07	8.63611105720844e-05	AUXI1	KAG6783769.1 hypothetical protein POTOM_009443 [Populus tomentosa]	-	-	-	-	GO:0031237//intrinsic component of periplasmic side of plasma membrane	GO:0005215//transporter activity	GO:0006810//transport	--
PD00008963	473	394	460	609	722	605	39.206	36.634	36.613	55.618	59.846	54.808	37.4843333333333	56.7573333333333	0.598519064169854	1.18410165719361e-06	0.000137908978872562	FLZ3	XP_034905680.1 FCS-Like Zinc finger 3-like [Populus alba]	-	-	-	-	-	GO:0008270//zinc ion binding	-	--
PD00010479	313	448	399	243	269	218	8.078	12.970	9.888	6.910	6.943	6.149	10.312	6.66733333333333	-0.629142407242264	2.9082447907894e-06	0.000283984530529174	DTX40	KAG6776851.1 hypothetical protein POTOM_016641 [Populus tomentosa]	-	-	-	-	GO:0016020//membrane	GO:0015297//antiporter activity;GO:0042910//xenobiotic transmembrane transporter activity	GO:0006855//xenobiotic transmembrane transport;GO:0055085//transmembrane transport	--
PD00022302	779	593	771	943	1193	988	107.461	91.735	102.221	143.300	164.611	148.979	100.472333333333	152.296666666667	0.600086078852813	3.37978431411352e-06	0.000316784131782713	CYP19-3	KAG6738331.1 hypothetical protein POTOM_057944 [Populus tomentosa]	-	-	-	-	GO:0005575//cellular_component;GO:0005622//intracellular anatomical structure;GO:0005737//cytoplasm;GO:0005739//mitochondrion;GO:0005794//Golgi apparatus;GO:0005829//cytosol;GO:0012505//endomembrane system;GO:0043226//organelle;GO:0043227//membrane-bounded organelle;GO:0043229//intracellular organelle;GO:0043231//intracellular membrane-bounded organelle	GO:0003674//molecular_function;GO:0003755//peptidyl-prolyl cis-trans isomerase activity;GO:0003824//catalytic activity;GO:0005488//binding;GO:0016018//cyclosporin A binding;GO:0016853//isomerase activity;GO:0016859//cis-trans isomerase activity;GO:0033218//amide binding;GO:0042277//peptide binding;GO:0140096//catalytic activity, acting on a protein	GO:0000413//protein peptidyl-prolyl isomerization;GO:0006457//protein folding;GO:0006464//cellular protein modification process;GO:0006807//nitrogen compound metabolic process;GO:0007154//cell communication;GO:0007165//signal transduction;GO:0008150//biological_process;GO:0008152//metabolic process;GO:0009987//cellular process;GO:0010035//response to inorganic substance;GO:0010038//response to me…	--
PD00008921	219	182	262	317	397	335	12.973	12.093	14.903	20.689	23.516	21.688	13.323	21.9643333333333	0.72124373393355	5.62843684899944e-06	0.000469455186586932	MTACP1	XP_011017316.1 PREDICTED: acyl carrier protein 1, mitochondrial-like [Populus euphratica]	Metabolism;Metabolism	Global and overview maps;Energy metabolism	ko01100//Metabolic pathways;ko00190//Oxidative phosphorylation	K03955;K03955	GO:0005575//cellular_component	GO:0000036//acyl carrier activity;GO:0003674//molecular_function	GO:0006633//fatty acid biosynthetic process;GO:0030152//bacteriocin biosynthetic process	--
PD00027352	249	244	258	365	378	348	28.816	31.675	28.670	46.540	43.745	44.016	29.7203333333333	44.767	0.590985344469449	6.53366782682535e-06	0.000532285002461571	At2g23930	XP_011004092.1 PREDICTED: probable small nuclear ribonucleoprotein G [Populus euphratica]	Genetic Information Processing	Transcription	ko03040//Spliceosome	K11099	-	-	-	--
PD00016017	324	278	336	449	491	419	34.636	33.370	34.518	52.924	52.507	48.994	34.1746666666667	51.475	0.590944658736281	7.30762358473729e-06	0.000580159067881763	At5g18800	XP_011011022.1 PREDICTED: NADH dehydrogenase [ubiquinone] 1 alpha subcomplex subunit 8-B [Populus euphratica]	Metabolism;Metabolism	Global and overview maps;Energy metabolism	ko01100//Metabolic pathways;ko00190//Oxidative phosphorylation	K03952;K03952	GO:0005576//extracellular region;GO:0005739//mitochondrion;GO:0045277//respiratory chain complex IV	GO:0004867//serine-type endopeptidase inhibitor activity;GO:0008047//enzyme activator activity	GO:0007586//digestion;GO:0016042//lipid catabolic process	--
PD00006857	144	148	176	84	98	85	2.927	3.375	3.437	1.881	1.992	1.888	3.24633333333333	1.92033333333333	-0.757454386245478	7.53625309929628e-06	0.000594939417205009	MYB3R1	XP_034920667.1 transcription factor MYB3R-1-like [Populus alba]	-	-	-	-	GO:0005634//nucleus	GO:0003676//nucleic acid binding;GO:0005524//ATP binding;GO:0016818//hydrolase activity, acting on acid anhydrides, in phosphorus-containing anhydrides	GO:0006338//chromatin remodeling	MYB
PD00014356	190	318	293	144	172	156	6.021	11.304	8.916	5.028	5.451	5.403	8.747	5.294	-0.724430098997398	1.30767432182485e-05	0.000942096988923941	ABCG6	KAG6758427.1 hypothetical protein POTOM_038774 [Populus tomentosa]	-	-	-	-	GO:0005575//cellular_component;GO:0005887//integral component of plasma membrane;GO:0009380//excinuclease repair complex;GO:0009898//cytoplasmic side of plasma membrane;GO:0016020//membrane;GO:0016021//integral component of membrane;GO:0043190//ATP-binding cassette (ABC) transporter complex;GO:0055051//ATP-binding cassette (ABC) transporter complex, integrated substrate binding;GO:0055052//ATP-bi…	GO:0000309//nicotinamide-nucleotide adenylyltransferase activity;GO:0003674//molecular_function;GO:0003723//RNA binding;GO:0003724//RNA helicase activity;GO:0003924//GTPase activity;GO:0004020//adenylylsulfate kinase activity;GO:0004527//exonuclease activity;GO:0004798//thymidylate kinase activity;GO:0005260//intracellularly ATP-gated chloride channel activity;GO:0005319//lipid transporter activi…	GO:0000910//cytokinesis;GO:0006260//DNA replication;GO:0006289//nucleotide-excision repair;GO:0006310//DNA recombination;GO:0006790//sulfur compound metabolic process;GO:0006810//transport;GO:0006817//phosphate ion transport;GO:0006824//cobalt ion transport;GO:0006855//xenobiotic transmembrane transport;GO:0006869//lipid transport;GO:0007601//visual perception;GO:0008150//biological_process;GO:00…	--
PD00004382	224	179	237	299	346	322	15.180	13.607	15.423	22.326	23.448	23.850	14.7366666666667	23.208	0.655211967077722	1.51640638559121e-05	0.0010571464914476	At1g32410	XP_034932688.1 vacuolar protein sorting-associated protein 55 homolog [Populus alba]	-	-	-	-	-	-	-	--
PD00014504	240	213	218	333	328	315	35.522	35.459	30.968	54.370	48.584	50.975	33.983	51.3096666666667	0.594417434643566	1.67646060715749e-05	0.00115153942440169	HSP18.5-C	XP_002315187.1 18.1 kDa class I heat shock protein [Populus trichocarpa]	Genetic Information Processing	Folding, sorting and degradation	ko04141//Protein processing in endoplasmic reticulum	K13993	-	-	-	--
PD00022305	424	292	411	581	537	530	80.667	62.356	74.960	121.818	102.122	110.177	72.661	111.372333333333	0.616137762538968	2.17666595886154e-05	0.00140880054265808	CYP19-3	KAB5512027.1 hypothetical protein DKX38_029055 [Salix brachista]	-	-	-	-	GO:0005575//cellular_component;GO:0005622//intracellular anatomical structure;GO:0005737//cytoplasm;GO:0005739//mitochondrion;GO:0005794//Golgi apparatus;GO:0005829//cytosol;GO:0012505//endomembrane system;GO:0043226//organelle;GO:0043227//membrane-bounded organelle;GO:0043229//intracellular organelle;GO:0043231//intracellular membrane-bounded organelle	GO:0003674//molecular_function;GO:0003755//peptidyl-prolyl cis-trans isomerase activity;GO:0003824//catalytic activity;GO:0005488//binding;GO:0016018//cyclosporin A binding;GO:0016853//isomerase activity;GO:0016859//cis-trans isomerase activity;GO:0033218//amide binding;GO:0042277//peptide binding;GO:0140096//catalytic activity, acting on a protein	GO:0000413//protein peptidyl-prolyl isomerization;GO:0006457//protein folding;GO:0006464//cellular protein modification process;GO:0006807//nitrogen compound metabolic process;GO:0007154//cell communication;GO:0007165//signal transduction;GO:0008150//biological_process;GO:0008152//metabolic process;GO:0009987//cellular process;GO:0010035//response to inorganic substance;GO:0010038//response to me…	--
PD00023352	73	87	108	138	169	159	6.288	8.407	8.933	13.098	14.558	14.969	7.876	14.2083333333333	0.851202317063546	2.34534632628383e-05	0.00147043245624394	--	XP_002313673.1 early nodulin-93 [Populus trichocarpa]	-	-	-	-	-	-	-	--
PD00006536	205	283	280	180	169	133	4.106	6.358	5.384	3.972	3.385	2.911	5.28266666666667	3.42266666666667	-0.626145584314068	3.99421647635946e-05	0.00222540589960186	BLH1	KAG6770322.1 hypothetical protein POTOM_026000 [Populus tomentosa]	-	-	-	-	-	GO:0003677//DNA binding;GO:0016869//intramolecular transferase activity, transferring amino groups;GO:0030170//pyridoxal phosphate binding;GO:0051539//4 iron, 4 sulfur cluster binding	GO:0006355//regulation of transcription, DNA-templated;GO:0006536//glutamate metabolic process	TALE
PD00023006	244	161	240	325	340	315	28.892	21.333	27.266	42.334	40.247	40.697	25.8303333333333	41.0926666666667	0.669814694607849	5.01887567899687e-05	0.00268936885093475	GWIN3	CAH59175.1 kunitz trypsin inhibitor TI3 [Populus tremula]	-	-	-	-	-	GO:0004866//endopeptidase inhibitor activity	-	--
PD00007291	329	248	379	421	504	488	41.523	35.111	45.932	58.544	63.610	67.315	40.8553333333333	63.1563333333333	0.628402992262765	5.13504625015314e-05	0.00273714025994327	--	XP_034919859.1 stress-associated endoplasmic reticulum protein 2-like [Populus alba]	-	-	-	-	GO:0005783//endoplasmic reticulum	-	-	--
PD00006030	107	117	159	192	217	205	9.407	11.539	13.423	18.599	19.078	19.698	11.4563333333333	19.125	0.739314372842687	5.5590832361803e-05	0.00292295136386403	NRPB10L	XP_002303467.3 DNA-directed RNA polymerases I, II, and III subunit RPABC5 [Populus trichocarpa]	Genetic Information Processing	Transcription	ko03020//RNA polymerase	K03007	-	GO:0003677//DNA binding;GO:0003899//DNA-directed 5'-3' RNA polymerase activity	GO:0006351//transcription, DNA-templated	--
PD00026930	154	145	170	90	105	94	5.894	6.225	6.247	3.795	4.018	3.932	6.122	3.915	-0.644990737348588	6.72443895603393e-05	0.00342640730441547	SOBIR1	XP_034926178.1 leucine-rich repeat receptor-like serine/threonine/tyrosine-protein kinase SOBIR1 [Populus alba]	-	-	-	-	-	GO:0004672//protein kinase activity;GO:0005515//protein binding;GO:0005524//ATP binding	GO:0006468//protein phosphorylation	--
PD00007987	175	303	266	144	154	158	13.780	26.764	20.113	12.493	12.127	13.598	20.219	12.7393333333333	-0.666421864200525	7.00745231056937e-05	0.00355124504527499	CYP83B1	XP_034919659.1 cytochrome P450 83B1-like [Populus alba]	-	-	-	-	-	GO:0005506//iron ion binding;GO:0016705//oxidoreductase activity, acting on paired donors, with incorporation or reduction of molecular oxygen;GO:0020037//heme binding	-	--
PD00020162	134	132	162	206	211	234	14.130	15.614	16.404	23.934	22.250	26.969	15.3826666666667	24.3843333333333	0.664648905890268	8.0872794311536e-05	0.00395542767989668	--	XP_034898555.1 uncharacterized protein LOC118036828 [Populus alba]	-	-	-	-	-	-	-	--
PD00018776	48	83	81	27	38	31	0.940	1.823	1.523	0.583	0.744	0.664	1.42866666666667	0.663666666666667	-1.10613862895605	8.25494744395925e-05	0.00403039899158463	ycf2-A	KAG6750212.1 hypothetical protein POTOM_047304 [Populus tomentosa]	-	-	-	-	GO:0005575//cellular_component;GO:0005622//intracellular anatomical structure;GO:0005737//cytoplasm;GO:0009507//chloroplast;GO:0009532//plastid stroma;GO:0009536//plastid;GO:0009570//chloroplast stroma;GO:0043226//organelle;GO:0043227//membrane-bounded organelle;GO:0043229//intracellular organelle;GO:0043231//intracellular membrane-bounded organelle	GO:0000166//nucleotide binding;GO:0003674//molecular_function;GO:0004222//metalloendopeptidase activity;GO:0005488//binding;GO:0005524//ATP binding;GO:0016887//ATP hydrolysis activity;GO:0017076//purine nucleotide binding;GO:0030554//adenyl nucleotide binding;GO:0032553//ribonucleotide binding;GO:0032555//purine ribonucleotide binding;GO:0032559//adenyl ribonucleotide binding;GO:0035639//purine r…	GO:0006508//proteolysis;GO:0051301//cell division	--
PD00003448	236	209	224	343	362	271	17.772	17.655	16.181	28.361	27.189	22.282	17.2026666666667	25.944	0.592768707666481	8.39482650411689e-05	0.00409156543961523	TRAPPC3	XP_034932782.1 trafficking protein particle complex subunit 3 [Populus alba]	-	-	-	-	GO:0000139//Golgi membrane;GO:0000407//phagophore assembly site;GO:0005575//cellular_component;GO:0005622//intracellular anatomical structure;GO:0005737//cytoplasm;GO:0005768//endosome;GO:0005783//endoplasmic reticulum;GO:0005793//endoplasmic reticulum-Golgi intermediate compartment;GO:0005794//Golgi apparatus;GO:0005801//cis-Golgi network;GO:0005829//cytosol;GO:0012505//endomembrane system;GO:00…	GO:0003674//molecular_function;GO:0005488//binding;GO:0005515//protein binding	GO:0002790//peptide secretion;GO:0006403//RNA localization;GO:0006810//transport;GO:0006886//intracellular protein transport;GO:0006888//endoplasmic reticulum to Golgi vesicle-mediated transport;GO:0006891//intra-Golgi vesicle-mediated transport;GO:0006914//autophagy;GO:0007275//multicellular organism development;GO:0008104//protein localization;GO:0008150//biological_process;GO:0008152//metaboli…	--
MSTRG.1956	2109	3678	3453	1452	1694	1469	28.462	58.075	46.207	23.746	25.616	23.707	44.248	24.3563333333333	-0.861315284692881	8.66553905946972e-05	0.0041943304342252	--	PNT02904.1 hypothetical protein POPTR_014G039500 [Populus trichocarpa]	-	-	-	-	-	-	-	--
PD00017910	134	104	125	181	213	176	26.061	22.688	23.363	38.854	41.377	37.531	24.0373333333333	39.254	0.707562818314444	8.9600977151157e-05	0.00429242287976269	VHA-e1	XP_002317354.1 V-type proton ATPase subunit e1 [Populus trichocarpa]	Metabolism;Metabolism;Cellular Processes	Global and overview maps;Energy metabolism;Transport and catabolism	ko01100//Metabolic pathways;ko00190//Oxidative phosphorylation;ko04145//Phagosome	K02153;K02153;K02153	GO:0033179//proton-transporting V-type ATPase, V0 domain	GO:0015078//proton transmembrane transporter activity	GO:1902600//proton transmembrane transport	--
PD00006740	170	167	203	117	122	107	4.296	4.734	4.926	3.257	3.083	2.955	4.652	3.09833333333333	-0.586358732387532	0.000108674882525949	0.00497649278233613	Os05g0497500	KAH8504540.1 hypothetical protein H0E87_011972 [Populus deltoides]	-	-	-	-	GO:0005694//chromosome	GO:0018024//histone-lysine N-methyltransferase activity	GO:0006355//regulation of transcription, DNA-templated;GO:0034968//histone lysine methylation	--
MSTRG.1955	1070	2008	1831	798	810	743	11.818	23.931	19.115	9.529	8.447	8.477	18.288	8.81766666666667	-1.05242846361807	0.000115832862932834	0.00522740093992378	--	PNT02904.1 hypothetical protein POPTR_014G039500 [Populus trichocarpa]	-	-	-	-	-	-	-	--
PD00006367	120	118	145	199	236	168	16.069	17.705	18.613	29.361	31.602	24.587	17.4623333333333	28.5166666666667	0.707559007883262	0.000117166442329272	0.00525374327404455	At4g30660	XP_002308410.2 UPF0057 membrane protein At4g30660 [Populus trichocarpa]	-	-	-	-	GO:0005575//cellular_component;GO:0016020//membrane;GO:0016021//integral component of membrane;GO:0031224//intrinsic component of membrane	-	-	--
PD00030101	51	70	51	18	35	21	3.005	4.688	2.939	1.175	2.085	1.342	3.544	1.534	-1.20808012105208	0.000138521277769223	0.00593168131491569	BSPA	ADB92672.1 bark storage protein 1+2, partial [Populus tremula x Populus alba]	-	-	-	-	-	GO:0003824//catalytic activity;GO:0008782//adenosylhomocysteine nucleosidase activity;GO:0008930//methylthioadenosine nucleosidase activity	GO:0009116//nucleoside metabolic process;GO:0009234//menaquinone biosynthetic process;GO:0019509//L-methionine salvage from methylthioadenosine	--
PD00016680	140	144	186	243	242	218	14.510	16.741	18.511	27.748	25.081	24.693	16.5873333333333	25.8406666666667	0.639561321068827	0.000147980549298935	0.00623632314902653	HIS2B	KAG6742051.1 hypothetical protein POTOM_055335 [Populus tomentosa]	-	-	-	-	GO:0005669//transcription factor TFIID complex	GO:0003677//DNA binding	GO:0006352//DNA-templated transcription, initiation	--
PD00020698	137	133	143	81	92	85	2.287	2.490	2.292	1.491	1.536	1.551	2.35633333333333	1.526	-0.626788679003892	0.000188198592684434	0.0075131988033921	CIP7	XP_034925799.1 COP1-interacting protein 7-like [Populus alba]	-	-	-	-	-	-	-	--
MSTRG.18591	13	8	11	32	31	31	1.002	0.627	0.787	2.617	2.274	2.522	0.805333333333333	2.471	1.61743705672486	0.000238199611329682	0.00890072547668578	SD11	XP_034895711.1 G-type lectin S-receptor-like serine/threonine-protein kinase At4g27290 [Populus alba]	-	-	-	-	-	GO:0004672//protein kinase activity;GO:0004674//protein serine/threonine kinase activity;GO:0005524//ATP binding	GO:0006468//protein phosphorylation	--
MSTRG.14820	135	104	131	184	197	179	8.779	7.587	8.180	13.184	12.811	12.722	8.182	12.9056666666667	0.657479226164331	0.000251770898073321	0.00928405186645373	PARC	KAG6794045.1 hypothetical protein POTOM_003278 [Populus tomentosa]	Metabolism;Metabolism	Global and overview maps;Metabolism of other amino acids	ko01100//Metabolic pathways;ko00480//Glutathione metabolism	K00799;K00799	-	GO:0005515//protein binding;GO:0015035//protein-disulfide reductase activity;GO:0016034//maleylacetoacetate isomerase activity	GO:0006559//L-phenylalanine catabolic process;GO:0006572//tyrosine catabolic process;GO:0006749//glutathione metabolic process;GO:0006790//sulfur compound metabolic process;GO:0045454//cell redox homeostasis	--
PD00001361	123	129	115	80	79	65	2.898	3.409	2.602	2.077	1.861	1.674	2.96966666666667	1.87066666666667	-0.66674849506702	0.000264205092027708	0.00965290469138366	AHA10	XP_034901555.1 ATPase 10, plasma membrane-type [Populus alba]	Metabolism;Metabolism	Global and overview maps;Energy metabolism	ko01100//Metabolic pathways;ko00190//Oxidative phosphorylation	K01535;K01535	GO:0000325//plant-type vacuole;GO:0005575//cellular_component;GO:0005622//intracellular anatomical structure;GO:0005737//cytoplasm;GO:0005773//vacuole;GO:0005774//vacuolar membrane;GO:0005911//cell-cell junction;GO:0009506//plasmodesma;GO:0009507//chloroplast;GO:0009536//plastid;GO:0009705//plant-type vacuole membrane;GO:0016020//membrane;GO:0016021//integral component of membrane;GO:0030054//cel…	GO:0000166//nucleotide binding;GO:0003674//molecular_function;GO:0003824//catalytic activity;GO:0005215//transporter activity;GO:0005375//copper ion transmembrane transporter activity;GO:0005388//P-type calcium transporter activity;GO:0005488//binding;GO:0005524//ATP binding;GO:0008324//cation transmembrane transporter activity;GO:0008553//P-type proton-exporting transporter activity;GO:0008556//…	GO:0000003//reproduction;GO:0003006//developmental process involved in reproduction;GO:0006545//glycine biosynthetic process;GO:0006564//L-serine biosynthetic process;GO:0006725//cellular aromatic compound metabolic process;GO:0006810//transport;GO:0006811//ion transport;GO:0006812//cation transport;GO:0006813//potassium ion transport;GO:0006816//calcium ion transport;GO:0006825//copper ion trans…	--
PD00022901	150	143	164	208	241	216	10.232	10.942	10.743	15.633	16.440	16.104	10.639	16.059	0.594019505658966	0.000267361053799939	0.0097029679941629	--	KAG6737922.1 hypothetical protein POTOM_059454 [Populus tomentosa]	-	-	-	-	-	GO:0004866//endopeptidase inhibitor activity	-	--
PD00006357	168	164	216	269	270	251	13.419	14.694	16.567	23.673	21.566	21.911	14.8933333333333	22.3833333333333	0.587758213831491	0.000272918255473032	0.00986907627049255	RPL11A	GJN35794.1 hypothetical protein PR202_gb24601 [Eleusine coracana subsp. coracana] [Eleusine coracana]	Genetic Information Processing	Translation	ko03010//Ribosome	K02868	-	-	-	--
PD00016154	61	77	95	43	44	34	1.645	2.326	2.473	1.280	1.188	0.993	2.148	1.15366666666667	-0.896767552541117	0.000290483439633814	0.0104235574849393	At5g02620	XP_034899779.1 ankyrin repeat-containing protein At5g02620-like [Populus alba]	-	-	-	-	GO:0005886//plasma membrane	GO:0005515//protein binding	-	--
PD00015423	164	131	162	83	111	94	1.943	1.741	1.843	1.084	1.315	1.217	1.84233333333333	1.20533333333333	-0.612101934798975	0.000297914615676179	0.0106169564818068	NET1B	XP_024466947.1 protein NETWORKED 1A [Populus trichocarpa]	-	-	-	-	-	GO:0003779//actin binding;GO:0005524//ATP binding	GO:0007059//chromosome segregation;GO:0030261//chromosome condensation	--
PD00014406	128	117	136	178	209	181	16.211	16.622	16.540	24.839	26.470	25.054	16.4576666666667	25.4543333333333	0.629151472919317	0.000313502268230149	0.0109823763339374	OST4A	XP_002263329.1 PREDICTED: dolichyl-diphosphooligosaccharide--protein glycosyltransferase subunit 4A [Vitis vinifera]	-	-	-	-	-	-	-	--
PD00029392	92	82	92	130	147	141	14.923	14.964	14.358	23.139	23.806	24.915	14.7483333333333	23.9533333333333	0.699674505743904	0.000317104351939303	0.0110532953521131	--	XP_034930126.1 uncharacterized protein LOC118060917 [Populus alba]	-	-	-	-	-	GO:0004197//cysteine-type endopeptidase activity	GO:0045184//establishment of protein localization	--
PD00007179	56	66	64	24	32	36	2.754	3.641	3.023	1.301	1.574	1.935	3.13933333333333	1.60333333333333	-0.969383828642125	0.000324401418969312	0.0112656130936988	PCMP-H87	KAG6768848.1 hypothetical protein POTOM_024458 [Populus tomentosa]	-	-	-	-	GO:0005575//cellular_component;GO:0005622//intracellular anatomical structure;GO:0005737//cytoplasm;GO:0005739//mitochondrion;GO:0043226//organelle;GO:0043227//membrane-bounded organelle;GO:0043229//intracellular organelle;GO:0043231//intracellular membrane-bounded organelle	GO:0003674//molecular_function;GO:0003676//nucleic acid binding;GO:0003723//RNA binding;GO:0003824//catalytic activity;GO:0004518//nuclease activity;GO:0004519//endonuclease activity;GO:0005488//binding;GO:0008270//zinc ion binding;GO:0016787//hydrolase activity;GO:0016788//hydrolase activity, acting on ester bonds;GO:0043167//ion binding;GO:0043169//cation binding;GO:0045182//translation regulat…	GO:0006139//nucleobase-containing compound metabolic process;GO:0006417//regulation of translation;GO:0006725//cellular aromatic compound metabolic process;GO:0006807//nitrogen compound metabolic process;GO:0008150//biological_process;GO:0008152//metabolic process;GO:0009451//RNA modification;GO:0009987//cellular process;GO:0016070//RNA metabolic process;GO:0034641//cellular nitrogen compound met…	--
PD00026288	116	121	145	181	191	195	4.506	5.272	5.409	7.747	7.419	8.279	5.06233333333333	7.815	0.626443367255196	0.00036626768656754	0.0124420023224913	PDV1	TKS17381.1 hypothetical protein D5086_0000014650 [Populus alba]	-	-	-	-	-	-	-	--
PD00025666	5	10	5	0	0	0	0.272	0.609	0.258	0.000	0.000	0.000	0.379666666666667	0.001	-8.56858953098696	0.000388677575804535	0.0129674869784787	Ankfy1	XP_034920911.1 hepatocyte growth factor-regulated tyrosine kinase substrate-like isoform X2 [Populus alba]	-	-	-	-	-	GO:0005515//protein binding;GO:0046872//metal ion binding	-	--
PD00019902	176	137	206	240	288	238	12.263	10.710	13.764	18.384	20.006	18.095	12.2456666666667	18.8283333333333	0.620633981733002	0.00041635221220234	0.0136630804999655	--	XP_006375185.2 cytochrome c oxidase-assembly factor COX23, mitochondrial [Populus trichocarpa]	-	-	-	-	GO:0005575//cellular_component;GO:0005622//intracellular anatomical structure;GO:0005737//cytoplasm;GO:0005739//mitochondrion;GO:0005740//mitochondrial envelope;GO:0005758//mitochondrial intermembrane space;GO:0031967//organelle envelope;GO:0031970//organelle envelope lumen;GO:0031974//membrane-enclosed lumen;GO:0031975//envelope;GO:0043226//organelle;GO:0043227//membrane-bounded organelle;GO:004…	GO:0003674//molecular_function;GO:0008083//growth factor activity	GO:0006996//organelle organization;GO:0007005//mitochondrion organization;GO:0008150//biological_process;GO:0009987//cellular process;GO:0016043//cellular component organization;GO:0022607//cellular component assembly;GO:0033108//mitochondrial respiratory chain complex assembly;GO:0034622//cellular protein-containing complex assembly;GO:0043933//protein-containing complex subunit organization;GO:…	--
PD00030751	101	125	137	72	90	46	2.769	3.844	3.618	2.189	2.467	1.378	3.41033333333333	2.01133333333333	-0.761760562501877	0.000443323783861791	0.0142806310835939	HDG11	KAG6752804.1 hypothetical protein POTOM_042842 [Populus tomentosa]	-	-	-	-	-	GO:0003677//DNA binding;GO:0003918//DNA topoisomerase type II (double strand cut, ATP-hydrolyzing) activity;GO:0005524//ATP binding;GO:0008289//lipid binding	GO:0006265//DNA topological change;GO:0006355//regulation of transcription, DNA-templated	HD-ZIP
PD00018824	56	70	70	30	35	37	2.009	2.817	2.412	1.186	1.256	1.451	2.41266666666667	1.29766666666667	-0.894708763025254	0.000501138324565908	0.0157272133773344	ABCC9	KAG6737010.1 hypothetical protein POTOM_060033 [Populus tomentosa]	-	-	-	-	GO:0000325//plant-type vacuole;GO:0005575//cellular_component;GO:0005622//intracellular anatomical structure;GO:0005737//cytoplasm;GO:0005773//vacuole;GO:0005774//vacuolar membrane;GO:0005887//integral component of plasma membrane;GO:0005911//cell-cell junction;GO:0009506//plasmodesma;GO:0009898//cytoplasmic side of plasma membrane;GO:0016020//membrane;GO:0016021//integral component of membrane;G…	GO:0000166//nucleotide binding;GO:0003674//molecular_function;GO:0003824//catalytic activity;GO:0005215//transporter activity;GO:0005260//intracellularly ATP-gated chloride channel activity;GO:0005319//lipid transporter activity;GO:0005488//binding;GO:0005524//ATP binding;GO:0008559//ABC-type xenobiotic transporter activity;GO:0015220//choline transmembrane transporter activity;GO:0015221//lipopo…	GO:0000910//cytokinesis;GO:0006506//GPI anchor biosynthetic process;GO:0006810//transport;GO:0006817//phosphate ion transport;GO:0006824//cobalt ion transport;GO:0006855//xenobiotic transmembrane transport;GO:0006869//lipid transport;GO:0007601//visual perception;GO:0008150//biological_process;GO:0008272//sulfate transport;GO:0009605//response to external stimulus;GO:0009607//response to biotic s…	--
PD00013167	29	39	53	17	19	13	2.153	3.302	3.817	1.405	1.429	1.110	3.09066666666667	1.31466666666667	-1.23322101462856	0.000517725128998434	0.0161034924974263	PHI-1	KAH8508749.1 hypothetical protein H0E87_010767 [Populus deltoides]	-	-	-	-	-	-	-	--
PD00010664	38	38	52	65	85	85	2.430	2.726	3.193	4.579	5.435	5.940	2.783	5.318	0.93424286852606	0.000531899382130197	0.016453068635981	--	KAG6777008.1 hypothetical protein POTOM_016806 [Populus tomentosa]	-	-	-	-	-	-	-	--
PD00025828	111	129	127	161	204	180	6.861	8.945	7.538	10.965	12.610	12.160	7.78133333333333	11.9116666666667	0.614285999904882	0.000559593403941622	0.0170834478708758	--	XP_002321610.1 uncharacterized protein LOC7457749 isoform X2 [Populus trichocarpa]	-	-	-	-	-	-	-	--
PD00006507	224	419	344	180	179	153	5.858	12.292	8.639	5.187	4.681	4.373	8.92966666666667	4.747	-0.911590272575512	0.000579761287331538	0.0175652000837474	ABCG22	KAG6772372.1 hypothetical protein POTOM_023777 [Populus tomentosa]	Environmental Information Processing	Membrane transport	ko02010//ABC transporters	K05681	GO:0005575//cellular_component;GO:0005887//integral component of plasma membrane;GO:0009380//excinuclease repair complex;GO:0009898//cytoplasmic side of plasma membrane;GO:0016020//membrane;GO:0016021//integral component of membrane;GO:0043190//ATP-binding cassette (ABC) transporter complex;GO:0055051//ATP-binding cassette (ABC) transporter complex, integrated substrate binding;GO:0055052//ATP-bi…	GO:0003674//molecular_function;GO:0003924//GTPase activity;GO:0005260//intracellularly ATP-gated chloride channel activity;GO:0005319//lipid transporter activity;GO:0005524//ATP binding;GO:0005525//GTP binding;GO:0009381//excinuclease ABC activity;GO:0015220//choline transmembrane transporter activity;GO:0015221//lipopolysaccharide transmembrane transporter activity;GO:0015412//ABC-type molybdate…	GO:0000910//cytokinesis;GO:0002949//tRNA threonylcarbamoyladenosine modification;GO:0006289//nucleotide-excision repair;GO:0006412//translation;GO:0006810//transport;GO:0006817//phosphate ion transport;GO:0006824//cobalt ion transport;GO:0006855//xenobiotic transmembrane transport;GO:0006869//lipid transport;GO:0007601//visual perception;GO:0008150//biological_process;GO:0008272//sulfate transpor…	--
PD00015483	17	9	6	25	32	34	1.977	1.174	0.670	3.203	3.721	4.321	1.27366666666667	3.74833333333333	1.55726149830766	0.000727591209863492	0.020638404510551	PIIF	RWR87886.1 Proteinase inhibitor [Cinnamomum micranthum f. kanehirae]	-	-	-	-	GO:0005680//anaphase-promoting complex	GO:0003674//molecular_function;GO:0004857//enzyme inhibitor activity;GO:0004866//endopeptidase inhibitor activity;GO:0004867//serine-type endopeptidase inhibitor activity;GO:0030234//enzyme regulator activity;GO:0030414//peptidase inhibitor activity;GO:0061134//peptidase regulator activity;GO:0061135//endopeptidase regulator activity;GO:0098772//molecular function regulator	GO:0006950//response to stress;GO:0008150//biological_process;GO:0009611//response to wounding;GO:0009892//negative regulation of metabolic process;GO:0010466//negative regulation of peptidase activity;GO:0010605//negative regulation of macromolecule metabolic process;GO:0010951//negative regulation of endopeptidase activity;GO:0019222//regulation of metabolic process;GO:0030162//regulation of pr…	--
PD00007762	152	126	177	223	244	195	31.918	29.679	35.690	51.594	51.236	44.753	32.429	49.1943333333333	0.601207605257491	0.000780057867780215	0.0216275724275161	--	XP_034894562.1 uncharacterized protein LOC118033624 [Populus alba]	-	-	-	-	GO:0005739//mitochondrion	GO:0008137//NADH dehydrogenase (ubiquinone) activity	-	--
PD00017332	100	115	124	71	65	76	3.079	3.984	3.680	2.409	1.993	2.565	3.581	2.32233333333333	-0.624787456087722	0.000812090743524212	0.0224004361095138	--	TKS12940.1 DNA ligase 1-like isoform X2 [Populus alba]	-	-	-	-	-	-	-	--
PD00029118	49	43	72	76	136	85	2.842	2.798	4.010	4.857	7.888	5.388	3.21666666666667	6.04433333333333	0.910016782887918	0.00103800634363433	0.0268899077469689	CPC	XP_006380310.1 MYB-like transcription factor ETC3 [Populus trichocarpa]	-	-	-	-	-	-	-	MYB_related
PD00000814	669	1171	1061	530	594	530	25.308	49.692	38.542	22.091	22.464	21.913	37.8473333333333	22.156	-0.772494210036869	0.00109323538406139	0.0278647976387535	At4g09740	XP_034894738.1 endoglucanase-like [Populus alba]	-	-	-	-	GO:0005575//cellular_component;GO:0005576//extracellular region	GO:0003674//molecular_function;GO:0003824//catalytic activity;GO:0004553//hydrolase activity, hydrolyzing O-glycosyl compounds;GO:0008810//cellulase activity;GO:0016787//hydrolase activity;GO:0016798//hydrolase activity, acting on glycosyl bonds	GO:0000003//reproduction;GO:0000272//polysaccharide catabolic process;GO:0003006//developmental process involved in reproduction;GO:0005975//carbohydrate metabolic process;GO:0005976//polysaccharide metabolic process;GO:0006073//cellular glucan metabolic process;GO:0007275//multicellular organism development;GO:0007568//aging;GO:0008150//biological_process;GO:0008152//metabolic process;GO:0009056…	--
PD00021264	0	0	1	7	11	7	0.000	0.000	0.032	0.261	0.372	0.259	0.0106666666666667	0.297333333333333	4.8008998999203	0.00109629367381218	0.0278647976387535	DOX1	KAG6764075.1 hypothetical protein POTOM_031533 [Populus tomentosa]	Metabolism;Metabolism	Global and overview maps;Lipid metabolism	ko01110//Biosynthesis of secondary metabolites;ko00592//alpha-Linolenic acid metabolism	K10529;K10529	GO:0005575//cellular_component;GO:0005622//intracellular anatomical structure;GO:0005811//lipid droplet;GO:0012511//monolayer-surrounded lipid storage body;GO:0043226//organelle;GO:0043228//non-membrane-bounded organelle;GO:0043229//intracellular organelle;GO:0043232//intracellular non-membrane-bounded organelle	GO:0003674//molecular_function;GO:0003824//catalytic activity;GO:0004601//peroxidase activity;GO:0005488//binding;GO:0016209//antioxidant activity;GO:0016491//oxidoreductase activity;GO:0016684//oxidoreductase activity, acting on peroxide as acceptor;GO:0016701//oxidoreductase activity, acting on single donors with incorporation of molecular oxygen;GO:0016702//oxidoreductase activity, acting on s…	GO:0000302//response to reactive oxygen species;GO:0001101//response to acid chemical;GO:0001561//fatty acid alpha-oxidation;GO:0001676//long-chain fatty acid metabolic process;GO:0002376//immune system process;GO:0006082//organic acid metabolic process;GO:0006629//lipid metabolic process;GO:0006631//fatty acid metabolic process;GO:0006633//fatty acid biosynthetic process;GO:0006636//unsaturated …	--
PD00018444	114	104	118	152	190	153	6.295	6.442	6.257	9.247	10.491	9.233	6.33133333333333	9.657	0.609065724672048	0.00112510117693902	0.0283807025055949	GSNAP	KAF9673119.1 hypothetical protein SADUNF_Sadunf11G0115500 [Salix dunnii]	-	-	-	-	-	GO:0003755//peptidyl-prolyl cis-trans isomerase activity;GO:0005515//protein binding	-	--
PD00010041	21	15	17	36	43	39	1.120	0.898	0.871	2.116	2.294	2.274	0.963	2.228	1.21014152949657	0.00113582377655716	0.0284972796222153	PCO2	KAG6779342.1 hypothetical protein POTOM_015719 [Populus tomentosa]	-	-	-	-	-	GO:0016702//oxidoreductase activity, acting on single donors with incorporation of molecular oxygen, incorporation of two atoms of oxygen	-	--
PD00002997	41	45	67	17	31	25	0.691	0.866	1.092	0.312	0.531	0.471	0.883	0.438	-1.01148256804729	0.00126577350500299	0.0308463499806163	TRN1	XP_034925038.1 protein TORNADO 1 [Populus alba]	-	-	-	-	GO:0030700//glycine reductase complex	GO:0005515//protein binding;GO:0005525//GTP binding;GO:0030699//glycine reductase activity;GO:0050485//oxidoreductase activity, acting on X-H and Y-H to form an X-Y bond, with a disulfide as acceptor	-	--
PD00003017	74	99	64	25	64	34	3.141	4.679	2.612	1.158	2.725	1.568	3.47733333333333	1.817	-0.936422949275804	0.00153732484062309	0.0360230172729617	FIM5	KAG6790220.1 hypothetical protein POTOM_006368 [Populus tomentosa]	-	-	-	-	-	GO:0005515//protein binding	-	--
PD00019134	64	91	81	47	41	50	4.437	7.077	5.392	3.590	2.842	3.788	5.63533333333333	3.40666666666667	-0.726140158753264	0.0017024223724549	0.0388837709764047	XTH16	ABM91071.1 xyloglucan endotransglycosylase/hydrolase precursor XTH-14 [Populus tremula x Populus tremuloides]	-	-	-	-	GO:0005618//cell wall;GO:0048046//apoplast	GO:0004553//hydrolase activity, hydrolyzing O-glycosyl compounds;GO:0016762//xyloglucan:xyloglucosyl transferase activity	GO:0005975//carbohydrate metabolic process;GO:0006073//cellular glucan metabolic process	--
PD00005888	20	34	46	12	16	12	0.929	1.771	2.051	0.614	0.743	0.609	1.58366666666667	0.655333333333333	-1.27296788507027	0.00171051388511402	0.0390050053948905	--	XP_034913868.1 protein NUCLEAR FUSION DEFECTIVE 4-like [Populus alba]	-	-	-	-	-	GO:0022857//transmembrane transporter activity	GO:0055085//transmembrane transport	--
PD00007540	464	781	721	389	429	367	28.295	53.423	42.219	26.136	26.161	24.460	41.3123333333333	25.5856666666667	-0.691236721288042	0.00208587752315454	0.0449321426490438	PG2	KAG6769208.1 hypothetical protein POTOM_024825 [Populus tomentosa]	Metabolism;Metabolism	Global and overview maps;Carbohydrate metabolism	ko01100//Metabolic pathways;ko00040//Pentose and glucuronate interconversions	K01184;K01184	-	GO:0004650//polygalacturonase activity	GO:0005975//carbohydrate metabolic process	--
PD00031100	83	75	80	121	117	118	7.369	7.469	6.820	11.836	10.387	11.450	7.21933333333333	11.2243333333333	0.63669223573874	0.00228736463380526	0.0483070036641993	PAM16L2	TKR68753.1 magmas-like family protein [Populus alba]	-	-	-	-	-	-	-	--
PD00010505	29	28	36	47	63	61	3.772	4.085	4.496	6.735	8.194	8.671	4.11766666666667	7.86666666666667	0.933925408098667	0.00231091107785261	0.0486941977118944	--	KAG6776873.1 hypothetical protein POTOM_016664 [Populus tomentosa]	-	-	-	-	-	-	-	--
PD00001671	102	131	114	92	56	73	5.214	7.496	5.616	5.158	2.873	4.068	6.10866666666667	4.033	-0.599004112875813	0.00240519152703751	0.0502650951120255	GBF	XP_034889565.1 14-3-3-like protein [Populus alba]	-	-	-	-	GO:0019028//viral capsid	GO:0005198//structural molecule activity	-	--
PD00015310	96	97	85	56	70	47	2.489	2.821	2.116	1.600	1.815	1.332	2.47533333333333	1.58233333333333	-0.645569265425309	0.00245259567588402	0.0510653743065747	PSKR1	TKR63831.1 phytosulfokine receptor precursor family protein [Populus alba]	-	-	-	-	-	GO:0004672//protein kinase activity;GO:0005515//protein binding;GO:0005524//ATP binding	GO:0006468//protein phosphorylation	--
PD00028001	26	68	53	20	29	20	0.915	2.685	1.792	0.776	1.021	0.769	1.79733333333333	0.855333333333333	-1.07129932609217	0.00261794719210698	0.0538678194264304	TIC214	YP_009336009.1 Ycf1 [Populus davidiana]	-	-	-	-	GO:0005575//cellular_component;GO:0005622//intracellular anatomical structure;GO:0005737//cytoplasm;GO:0009507//chloroplast;GO:0009526//plastid envelope;GO:0009528//plastid inner membrane;GO:0009536//plastid;GO:0009706//chloroplast inner membrane;GO:0009941//chloroplast envelope;GO:0016020//membrane;GO:0016021//integral component of membrane;GO:0019866//organelle inner membrane;GO:0031090//organe…	-	GO:0006810//transport;GO:0008104//protein localization;GO:0008150//biological_process;GO:0015031//protein transport;GO:0015833//peptide transport;GO:0033036//macromolecule localization;GO:0042886//amide transport;GO:0045184//establishment of protein localization;GO:0051179//localization;GO:0051234//establishment of localization;GO:0071702//organic substance transport;GO:0071705//nitrogen compound…	--
PD00002584	89	89	92	60	56	56	1.430	1.604	1.420	1.062	0.900	0.984	1.48466666666667	0.982	-0.596344127751944	0.00285275697868475	0.0568866826021252	--	KAG6793239.1 hypothetical protein POTOM_002436 [Populus tomentosa]	-	-	-	-	-	-	-	--
PD00016163	8	3	3	0	0	0	0.436	0.181	0.154	0.000	0.000	0.000	0.257	0.001	-8.00562454919388	0.00304327373666708	0.0593099766829588	ILK1	XP_011001834.1 PREDICTED: serine/threonine-protein kinase CTR1-like isoform X3 [Populus euphratica]	-	-	-	-	-	GO:0004672//protein kinase activity;GO:0005515//protein binding;GO:0005524//ATP binding	GO:0006468//protein phosphorylation	--
PD00023278	75	84	88	58	48	48	1.228	1.543	1.384	1.046	0.786	0.859	1.385	0.897	-0.626706086017289	0.00333317971154362	0.0632446590494313	AAO3	XP_034910104.1 indole-3-acetaldehyde oxidase [Populus alba]	Metabolism;Metabolism;Metabolism	Global and overview maps;Global and overview maps;Metabolism of terpenoids and polyketides	ko01100//Metabolic pathways;ko01110//Biosynthesis of secondary metabolites;ko00906//Carotenoid biosynthesis	K09842;K09842;K09842	-	GO:0004854//xanthine dehydrogenase activity;GO:0009055//electron transfer activity;GO:0016491//oxidoreductase activity;GO:0043546//molybdopterin cofactor binding;GO:0046872//metal ion binding;GO:0051536//iron-sulfur cluster binding	GO:0009115//xanthine catabolic process;GO:0046415//urate metabolic process	--
PD00000511	76	90	87	43	50	64	1.089	1.446	1.197	0.679	0.716	1.002	1.244	0.799	-0.638719077202626	0.00354799952604634	0.0662442949483336	CPL3	XP_034905296.1 RNA polymerase II C-terminal domain phosphatase-like 3 [Populus alba]	-	-	-	-	-	-	-	--
PD00026224	72	66	92	108	123	114	7.820	8.041	9.595	12.924	13.359	13.533	8.48533333333333	13.272	0.645342551345973	0.00373403082042277	0.0686654945815933	--	XP_034925673.1 uncharacterized protein LOC118057265 [Populus alba]	-	-	-	-	-	-	-	--
PD00008804	45	47	57	76	84	79	4.364	5.113	5.308	8.121	8.146	8.374	4.92833333333333	8.21366666666667	0.736926562321584	0.00376444484826589	0.0690435647072327	--	XP_002302419.1 protein TRIGALACTOSYLDIACYLGLYCEROL 5, chloroplastic [Populus trichocarpa]	-	-	-	-	-	-	-	--
PD00021967	8	15	14	1	4	3	0.258	0.542	0.433	0.036	0.129	0.106	0.411	0.0903333333333333	-2.18580804304897	0.00399812670927023	0.0721504008590823	PTL	KAG6763446.1 hypothetical protein POTOM_030861 [Populus tomentosa]	-	-	-	-	-	-	-	Trihelix
PD00028003	44	45	49	29	21	25	2.016	2.313	2.156	1.464	0.962	1.252	2.16166666666667	1.226	-0.818185094727127	0.00510689698338721	0.0865824488562775	ndhH	KAG6735401.1 hypothetical protein POTOM_062046 [Populus tomentosa]	Metabolism;Metabolism	Global and overview maps;Energy metabolism	ko01100//Metabolic pathways;ko00190//Oxidative phosphorylation	K05579;K05579	GO:0009507//chloroplast;GO:0016020//membrane;GO:0030964//NADH dehydrogenase complex	GO:0005506//iron ion binding;GO:0009055//electron transfer activity;GO:0016002//sulfite reductase activity;GO:0016151//nickel cation binding;GO:0016651//oxidoreductase activity, acting on NAD(P)H;GO:0016695//oxidoreductase activity, acting on hydrogen as donor;GO:0031679//NADH dehydrogenase (plastoquinone) activity;GO:0048038//quinone binding;GO:0050136//NADH dehydrogenase (quinone) activity;GO:0…	GO:0006790//sulfur compound metabolic process;GO:0015948//methanogenesis;GO:0019684//photosynthesis, light reaction;GO:0042426//choline catabolic process;GO:0043687//post-translational protein modification	--
PD00011437	57	57	79	92	99	102	5.024	5.635	6.686	8.934	8.725	9.825	5.78166666666667	9.16133333333333	0.664072147527559	0.00558999864019591	0.0919904356379861	--	ABN47005.1 early nodulin 93 protein [Populus alba x Populus glandulosa]	-	-	-	-	-	-	-	--
PD00017879	87	78	59	47	51	40	5.149	5.179	3.353	3.065	3.019	2.588	4.56033333333333	2.89066666666667	-0.657737024728843	0.00559709527348233	0.0920531661029004	TCP3	XP_034896411.1 transcription factor TCP4-like [Populus alba]	-	-	-	-	-	-	-	TCP
PD00015200	56	49	69	83	102	84	5.042	4.959	5.959	8.250	9.202	8.283	5.32	8.57833333333333	0.689271130984188	0.00579376461605046	0.0940731479518043	MLP34	XP_034911175.1 MLP-like protein 34 [Populus alba]	-	-	-	-	-	-	GO:0006952//defense response	--
PD00026955	32	41	43	20	22	18	1.102	1.584	1.422	0.759	0.758	0.677	1.36933333333333	0.731333333333333	-0.904872655914999	0.00613556551553666	0.0975186194490084	EDA40	KAH8486155.1 hypothetical protein H0E87_027577 [Populus deltoides]	-	-	-	-	GO:0005680//anaphase-promoting complex	GO:0008270//zinc ion binding;GO:0046872//metal ion binding;GO:0061630//ubiquitin protein ligase activity;GO:0097602//cullin family protein binding	GO:0031145//anaphase-promoting complex-dependent catabolic process	--
PD00015073	72	42	85	97	106	107	3.755	2.454	4.257	5.566	5.521	6.091	3.48866666666667	5.726	0.714851912105792	0.006138192496273	0.0975186194490084	--	KAG6757765.1 hypothetical protein POTOM_038090 [Populus tomentosa]	-	-	-	-	GO:0005739//mitochondrion	GO:0003954//NADH dehydrogenase activity	-	--
PD00008909	78	68	61	97	115	96	3.465	3.388	2.602	4.747	5.108	4.660	3.15166666666667	4.83833333333333	0.618395208676898	0.00616302405203262	0.0978022361598041	At4g17486	XP_006386525.1 deSI-like protein At4g17486 [Populus trichocarpa]	-	-	-	-	-	GO:0008233//peptidase activity	-	--
PD00023974	72	103	87	54	67	46	3.904	6.265	4.530	3.226	3.633	2.726	4.89966666666667	3.195	-0.616867672197457	0.00622306725165061	0.0984153979104408	QRT2	KAG6761084.1 hypothetical protein POTOM_034276 [Populus tomentosa]	Metabolism;Metabolism	Global and overview maps;Carbohydrate metabolism	ko01100//Metabolic pathways;ko00040//Pentose and glucuronate interconversions	K01184;K01184	GO:0005575//cellular_component;GO:0005576//extracellular region;GO:0005618//cell wall;GO:0030312//external encapsulating structure;GO:0071944//cell periphery	GO:0003674//molecular_function;GO:0003824//catalytic activity;GO:0004553//hydrolase activity, hydrolyzing O-glycosyl compounds;GO:0004650//polygalacturonase activity;GO:0016787//hydrolase activity;GO:0016798//hydrolase activity, acting on glycosyl bonds	GO:0000003//reproduction;GO:0000272//polysaccharide catabolic process;GO:0003006//developmental process involved in reproduction;GO:0005975//carbohydrate metabolic process;GO:0005976//polysaccharide metabolic process;GO:0007275//multicellular organism development;GO:0007276//gamete generation;GO:0008150//biological_process;GO:0008152//metabolic process;GO:0009056//catabolic process;GO:0009057//ma…	--
PD00029320	64	59	60	78	106	94	10.359	10.670	9.297	14.003	17.197	16.711	10.1086666666667	15.9703333333333	0.659801706757591	0.00622975614248428	0.0984153979104408	--	XP_034930126.1 uncharacterized protein LOC118060917 [Populus alba]	-	-	-	-	-	GO:0004197//cysteine-type endopeptidase activity	GO:0045184//establishment of protein localization	--
PD00003074	50	38	34	23	23	18	2.373	2.018	1.546	1.186	1.079	0.928	1.979	1.06433333333333	-0.894821560198579	0.00652738508784473	0.101740804831395	MTPB	KAG6762203.1 hypothetical protein POTOM_032695 [Populus tomentosa]	-	-	-	-	GO:0016020//membrane;GO:0016021//integral component of membrane	GO:0008324//cation transmembrane transporter activity;GO:0015562//efflux transmembrane transporter activity	GO:0006812//cation transport;GO:0055085//transmembrane transport	--
PD00003322	13	8	13	27	21	30	2.065	1.426	1.983	4.726	3.336	5.209	1.82466666666667	4.42366666666667	1.27760974533754	0.00673614854705789	0.104183533681731	GRI	KAG6790448.1 hypothetical protein POTOM_006602 [Populus tomentosa]	-	-	-	-	-	-	-	--
MSTRG.8506	38	35	32	53	68	55	3.921	4.069	3.212	6.102	7.034	6.300	3.734	6.47866666666667	0.794975004169928	0.0068719131244332	0.105874307483365	SIT1	XP_034895892.1 L-type lectin-domain containing receptor kinase SIT2-like [Populus alba]	-	-	-	-	-	GO:0030246//carbohydrate binding	-	--
MSTRG.14767	17	6	9	29	32	17	0.985	0.421	0.525	1.904	1.878	1.122	0.643666666666667	1.63466666666667	1.34461081474013	0.00690714538156236	0.10613507781489	UBI11	XP_021665833.1 polyubiquitin [Hevea brasiliensis]	Genetic Information Processing	Folding, sorting and degradation	ko04120//Ubiquitin mediated proteolysis	K08770	GO:0005576//extracellular region;GO:0005887//integral component of plasma membrane;GO:0045282//plasma membrane succinate dehydrogenase complex	GO:0000104//succinate dehydrogenase activity;GO:0003677//DNA binding;GO:0003980//UDP-glucose:glycoprotein glucosyltransferase activity;GO:0004076//biotin synthase activity;GO:0005515//protein binding;GO:0015450//protein-transporting ATPase activity;GO:0016627//oxidoreductase activity, acting on the CH-CH group of donors;GO:0018522//benzoyl-CoA reductase activity;GO:0051537//2 iron, 2 sulfur clust…	GO:0006099//tricarboxylic acid cycle;GO:0006289//nucleotide-excision repair;GO:0006355//regulation of transcription, DNA-templated;GO:0006486//protein glycosylation;GO:0009102//biotin biosynthetic process;GO:0009306//protein secretion;GO:0031639//plasminogen activation;GO:0046849//bone remodeling	--
PD00013517	45	67	47	27	37	26	1.093	1.825	1.096	0.722	0.899	0.690	1.338	0.770333333333333	-0.796523356894987	0.00693882448655698	0.106495375813669	BHLH42	XP_034931332.1 LOW QUALITY PROTEIN: transcription factor BHLH42-like [Populus alba]	-	-	-	-	-	GO:0046983//protein dimerization activity	GO:0000077//DNA damage checkpoint signaling;GO:0006357//regulation of transcription by RNA polymerase II	bHLH
PD00003315	73	61	56	37	37	42	2.147	2.013	1.582	1.199	1.088	1.350	1.914	1.21233333333333	-0.658804404751569	0.00713286513888984	0.108463670926418	PSKR2	TKR86278.1 hypothetical protein D5086_0000239270 [Populus alba]	-	-	-	-	-	GO:0004672//protein kinase activity;GO:0005515//protein binding;GO:0005524//ATP binding	GO:0006468//protein phosphorylation	--
PD00005858	33	42	47	17	30	16	1.066	1.522	1.458	0.605	0.969	0.565	1.34866666666667	0.713	-0.919559837393243	0.00721102307602463	0.109178239711286	At2g36630	XP_034913666.1 sulfite exporter TauE/SafE family protein 4 [Populus alba]	-	-	-	-	GO:0016021//integral component of membrane	-	-	--
PD00006252	19	35	31	9	14	15	0.802	1.657	1.257	0.419	0.591	0.692	1.23866666666667	0.567333333333333	-1.12651946469669	0.00724100175326933	0.109454732543351	--	XP_034914802.1 uncharacterized protein LOC118049053 isoform X2 [Populus alba]	-	-	-	-	-	-	-	--
PD00019637	24	43	32	17	17	14	0.771	1.550	0.988	0.602	0.546	0.492	1.103	0.546666666666667	-1.01269947680709	0.00746178341328342	0.111946723852927	FRO2	XP_034904940.1 ferric reduction oxidase 2-like [Populus alba]	-	-	-	-	GO:0033644//host cell membrane	GO:0005261//cation channel activity;GO:0009055//electron transfer activity;GO:0016002//sulfite reductase activity;GO:0016491//oxidoreductase activity	GO:0006790//sulfur compound metabolic process;GO:0010124//phenylacetate catabolic process;GO:0019076//viral release from host cell;GO:0032801//receptor catabolic process	--
PD00004161	11	14	4	2	3	0	0.862	1.180	0.306	0.185	0.264	0.000	0.782666666666667	0.149666666666667	-2.3866450583689	0.00749363651265233	0.112244341671342	Wdr43	XP_034906514.1 WD repeat-containing protein 43-like isoform X2 [Populus alba]	Genetic Information Processing	Translation	ko03008//Ribosome biogenesis in eukaryotes	K14546	-	GO:0005515//protein binding;GO:0008017//microtubule binding	-	--
PD00006701	70	69	54	96	106	86	13.523	14.953	10.017	20.434	20.478	18.158	12.831	19.69	0.617829498191427	0.00770221026969829	0.114269159771463	--	XP_034890860.1 uncharacterized protein LOC118030741 [Populus alba]	-	-	-	-	GO:0009523//photosystem II;GO:0016020//membrane	GO:0003677//DNA binding;GO:0016655//oxidoreductase activity, acting on NAD(P)H, quinone or similar compound as acceptor	GO:0008152//metabolic process;GO:0015979//photosynthesis	--
PD00022905	46	40	41	60	75	67	2.360	2.302	2.020	3.392	3.848	3.757	2.22733333333333	3.66566666666667	0.718758120016834	0.00841897632717228	0.122123090874225	BHLH30	KAG6737978.1 hypothetical protein POTOM_059510 [Populus tomentosa]	-	-	-	-	-	GO:0008773//[protein-PII] uridylyltransferase activity;GO:0046983//protein dimerization activity	GO:0018177//protein uridylylation	bHLH
PD00001461	77	77	92	120	156	89	14.087	15.801	16.162	24.188	28.539	17.795	15.35	23.5073333333333	0.614872233672829	0.00858499386231767	0.123890037585712	--	XP_034896208.1 uncharacterized protein LOC118034884 [Populus alba]	-	-	-	-	-	-	-	--
PD00000708	9	7	5	20	14	22	1.384	1.208	0.738	3.389	2.153	3.698	1.11	3.08	1.4723706743448	0.00865870975145331	0.124696989097882	--	KAF9689202.1 hypothetical protein SADUNF_Sadunf01G0067100 [Salix dunnii]	-	-	-	-	-	-	-	--
PD00018807	33	40	45	16	24	23	0.637	0.866	0.834	0.340	0.463	0.485	0.779	0.429333333333333	-0.85952514066821	0.00883884408063233	0.126413594001839	--	KAG6750239.1 hypothetical protein POTOM_047333 [Populus tomentosa]	-	-	-	-	-	GO:0005515//protein binding	-	--
MSTRG.18592	43	39	45	61	76	64	5.418	5.512	5.444	8.468	9.575	8.813	5.458	8.952	0.713837641702253	0.00929317982521814	0.130743656928584	rpmG	XP_012456740.1 PREDICTED: 54S ribosomal protein L39, mitochondrial [Gossypium raimondii]	Genetic Information Processing	Translation	ko03010//Ribosome	K02913	GO:0000315//organellar large ribosomal subunit;GO:0005576//extracellular region;GO:0005840//ribosome;GO:0022625//cytosolic large ribosomal subunit	GO:0003735//structural constituent of ribosome;GO:0051116//cobaltochelatase activity	GO:0006412//translation;GO:0006952//defense response;GO:0009236//cobalamin biosynthetic process	--
PD00005079	77	103	77	48	71	47	6.137	9.208	5.893	4.215	5.658	4.094	7.07933333333333	4.65566666666667	-0.604625738100039	0.00936096605301734	0.131104984325743	--	XP_034922094.1 uncharacterized protein LOC118054564 [Populus alba]	-	-	-	-	GO:0005575//cellular_component;GO:0005622//intracellular anatomical structure;GO:0005737//cytoplasm;GO:0005739//mitochondrion;GO:0005911//cell-cell junction;GO:0009506//plasmodesma;GO:0030054//cell junction;GO:0043226//organelle;GO:0043227//membrane-bounded organelle;GO:0043229//intracellular organelle;GO:0043231//intracellular membrane-bounded organelle;GO:0055044//symplast	GO:0003674//molecular_function;GO:0005488//binding;GO:0005515//protein binding;GO:0005516//calmodulin binding;GO:0051087//chaperone binding	GO:0006457//protein folding;GO:0008150//biological_process;GO:0009266//response to temperature stimulus;GO:0009605//response to external stimulus;GO:0009607//response to biotic stimulus;GO:0009628//response to abiotic stimulus;GO:0009987//cellular process;GO:0043207//response to external biotic stimulus;GO:0050896//response to stimulus	--
PD00019025	36	39	45	23	22	21	1.909	2.320	2.292	1.344	1.167	1.217	2.17366666666667	1.24266666666667	-0.806691359742698	0.00974484004467756	0.135003759515062	AGO16	XP_034897449.1 protein argonaute 16 isoform X1 [Populus alba]	-	-	-	-	GO:0005575//cellular_component;GO:0005622//intracellular anatomical structure;GO:0005634//nucleus;GO:0043226//organelle;GO:0043227//membrane-bounded organelle;GO:0043229//intracellular organelle;GO:0043231//intracellular membrane-bounded organelle	GO:0003674//molecular_function;GO:0003676//nucleic acid binding;GO:0003723//RNA binding;GO:0005488//binding;GO:0005515//protein binding;GO:0035197//siRNA binding;GO:0061980//regulatory RNA binding;GO:0097159//organic cyclic compound binding;GO:1901363//heterocyclic compound binding	GO:0002252//immune effector process;GO:0002376//immune system process;GO:0006139//nucleobase-containing compound metabolic process;GO:0006259//DNA metabolic process;GO:0006304//DNA modification;GO:0006305//DNA alkylation;GO:0006306//DNA methylation;GO:0006325//chromatin organization;GO:0006351//transcription, DNA-templated;GO:0006355//regulation of transcription, DNA-templated;GO:0006396//RNA pro…	--
PD00007692	34	29	35	47	59	57	6.268	5.997	6.195	9.546	10.876	11.484	6.15333333333333	10.6353333333333	0.789425198789761	0.00985497386272473	0.136160485376273	--	XP_034893134.1 uncharacterized protein LOC118032531 [Populus alba]	-	-	-	-	-	-	-	--
PD00011466	44	37	48	26	30	15	6.519	6.149	6.828	4.244	4.444	2.429	6.49866666666667	3.70566666666667	-0.810410636912122	0.0107156952251985	0.144001953355968	HSP18.5-C	XP_034902840.1 18.1 kDa class I heat shock protein-like [Populus alba]	Genetic Information Processing	Folding, sorting and degradation	ko04141//Protein processing in endoplasmic reticulum	K13993	-	-	-	--
PD00015015	60	60	60	86	90	88	5.573	6.251	5.351	8.801	8.359	8.933	5.725	8.69766666666667	0.603352726150928	0.0107591544424812	0.144424421377283	MIZ1	XP_034912675.1 protein MIZU-KUSSEI 1 [Populus alba]	-	-	-	-	-	-	GO:0010274//hydrotropism	--
PD00009375	9	24	16	6	6	5	0.216	0.645	0.368	0.158	0.144	0.131	0.409666666666667	0.144333333333333	-1.50504598564594	0.0111646114985027	0.14751920662213	BOR1	XP_034911913.1 probable boron transporter 2 [Populus alba]	-	-	-	-	GO:0016021//integral component of membrane	-	GO:0006820//anion transport	--
PD00007006	48	43	47	65	82	66	5.600	5.627	5.265	8.355	9.566	8.415	5.49733333333333	8.77866666666667	0.675269874533562	0.0113338599103432	0.148910332908657	--	XP_034916281.1 uncharacterized protein LOC118050142 [Populus alba]	-	-	-	-	-	-	-	--
PD00002750	3	10	11	1	1	2	0.207	0.774	0.729	0.076	0.069	0.151	0.57	0.0986666666666667	-2.53032724414431	0.0121783396019351	0.156774445266068	--	KAG6736320.1 hypothetical protein POTOM_060934 [Populus tomentosa]	-	-	-	-	-	-	-	--
PD00018058	59	44	58	77	97	70	6.774	5.667	6.394	9.740	11.137	8.784	6.27833333333333	9.887	0.655151204787781	0.0123065096801999	0.158061381204217	--	XP_002316854.1 uncharacterized protein LOC7472344 [Populus trichocarpa]	-	-	-	-	GO:0016020//membrane	-	GO:0006865//amino acid transport	--
PD00011388	12	17	17	33	33	25	0.508	0.807	0.691	1.539	1.397	1.157	0.668666666666667	1.36433333333333	1.0288370608309	0.0124504124240267	0.159325483188743	MO2	KAG6777999.1 hypothetical protein POTOM_017843 [Populus tomentosa]	-	-	-	-	GO:0009331//glycerol-3-phosphate dehydrogenase complex	GO:0003824//catalytic activity;GO:0004368//glycerol-3-phosphate dehydrogenase (quinone) activity;GO:0004729//oxygen-dependent protoporphyrinogen oxidase activity;GO:0004791//thioredoxin-disulfide reductase activity;GO:0015036//disulfide oxidoreductase activity;GO:0016166//phytoene dehydrogenase activity;GO:0016491//oxidoreductase activity;GO:0016647//oxidoreductase activity, acting on the CH-NH g…	GO:0006071//glycerol metabolic process;GO:0006744//ubiquinone biosynthetic process;GO:0006779//porphyrin-containing compound biosynthetic process;GO:0006790//sulfur compound metabolic process;GO:0009228//thiamine biosynthetic process;GO:0015995//chlorophyll biosynthetic process;GO:0016117//carotenoid biosynthetic process;GO:0018874//benzoate metabolic process;GO:0030494//bacteriochlorophyll biosy…	--
PD00007551	60	67	59	35	45	38	2.273	2.876	2.158	1.487	1.714	1.590	2.43566666666667	1.597	-0.608952393872708	0.0126672326525274	0.161195398046513	At2g41900	XP_034893152.1 zinc finger CCCH domain-containing protein 30-like [Populus alba]	-	-	-	-	-	GO:0005515//protein binding;GO:0046872//metal ion binding	-	C3H
PD00016948	23	28	29	19	6	12	0.722	1.002	0.888	0.676	0.183	0.432	0.870666666666667	0.430333333333333	-1.01666589623924	0.0129238374283415	0.163098216944209	BHLH112	KAG6754736.1 hypothetical protein POTOM_040530 [Populus tomentosa]	-	-	-	-	GO:0005741//mitochondrial outer membrane;GO:0030288//outer membrane-bounded periplasmic space;GO:0031362//anchored component of external side of plasma membrane;GO:0055052//ATP-binding cassette (ABC) transporter complex, substrate-binding subunit-containing	GO:0015413//ABC-type nickel transporter activity;GO:0016151//nickel cation binding;GO:0046983//protein dimerization activity	GO:0006886//intracellular protein transport;GO:0015675//nickel cation transport	bHLH
PD00018771	37	38	52	28	20	24	1.590	1.832	2.146	1.326	0.859	1.127	1.856	1.104	-0.749456538349403	0.0132879495160896	0.166247671959113	psbC	KAF9660693.1 hypothetical protein SADUNF_SadunfPtG0002900 [Salix dunnii]	Metabolism;Metabolism	Global and overview maps;Energy metabolism	ko01100//Metabolic pathways;ko00195//Photosynthesis	K02705;K02705	GO:0009521//photosystem;GO:0009538//photosystem I reaction center;GO:0009539//photosystem II reaction center;GO:0016020//membrane;GO:0030075//bacterial thylakoid;GO:0030096//plasma membrane-derived thylakoid photosystem II	GO:0009055//electron transfer activity;GO:0016168//chlorophyll binding;GO:0045156//electron transporter, transferring electrons within the cyclic electron transport pathway of photosynthesis activity	GO:0009765//photosynthesis, light harvesting;GO:0009767//photosynthetic electron transport chain;GO:0009769//photosynthesis, light harvesting in photosystem II;GO:0009772//photosynthetic electron transport in photosystem II;GO:0019684//photosynthesis, light reaction	--
PD00017898	54	105	95	44	56	62	2.242	4.890	3.787	2.013	2.325	2.813	3.63966666666667	2.38366666666667	-0.610623826852695	0.0133162078682088	0.166378388545053	At4g29360	XP_034896755.1 glucan endo-1,3-beta-glucosidase 12-like [Populus alba]	-	-	-	-	-	GO:0004553//hydrolase activity, hydrolyzing O-glycosyl compounds	GO:0005975//carbohydrate metabolic process	--
PD00016162	49	31	57	66	86	64	3.696	2.622	4.121	5.475	6.444	5.237	3.47966666666667	5.71866666666667	0.716729704977149	0.0136280608950928	0.168695409268982	RPL2	KAG6741226.1 hypothetical protein POTOM_054459 [Populus tomentosa]	-	-	-	-	GO:0000315//organellar large ribosomal subunit;GO:0005840//ribosome;GO:0022625//cytosolic large ribosomal subunit	GO:0003735//structural constituent of ribosome	GO:0006412//translation	--
MSTRG.1362	61	50	70	82	91	92	4.777	3.178	4.317	6.084	6.422	6.526	4.09066666666667	6.344	0.6330567889222	0.0137683040162039	0.169607349474336	--	KAB5512144.1 hypothetical protein DKX38_029172 [Salix brachista]	-	-	-	-	-	-	-	--
MSTRG.5123	61	41	59	61	97	89	2.904	2.171	2.709	3.188	4.597	4.601	2.59466666666667	4.12866666666667	0.670126735936415	0.0138422111722731	0.17002299993678	--	PNS94058.1 hypothetical protein POPTR_018G123500 [Populus trichocarpa]	-	-	-	-	GO:0005694//chromosome;GO:0016021//integral component of membrane	GO:0003677//DNA binding;GO:0003723//RNA binding;GO:0003916//DNA topoisomerase activity;GO:0015095//magnesium ion transmembrane transporter activity	GO:0006265//DNA topological change;GO:0015693//magnesium ion transport	--
PD00031455	67	57	94	104	124	91	7.905	7.544	10.650	13.520	14.631	11.735	8.69966666666667	13.2953333333333	0.611887918767855	0.0138627138217856	0.17002299993678	--	XP_034911551.1 uncharacterized protein LOC118046682 [Populus alba]	-	-	-	-	GO:0005887//integral component of plasma membrane	-	GO:0006355//regulation of transcription, DNA-templated;GO:0009271//phage shock	--
PD00008253	30	19	27	40	40	52	5.019	3.566	4.338	7.374	6.692	9.509	4.30766666666667	7.85833333333333	0.867316748646104	0.0140665855534734	0.171833076547984	--	XP_002302133.1 uncharacterized protein LOC7468723 [Populus trichocarpa]	-	-	-	-	-	GO:0030599//pectinesterase activity	GO:0042545//cell wall modification	--
MSTRG.18143	18	19	16	30	33	36	1.300	1.539	1.110	2.387	2.384	2.842	1.31633333333333	2.53766666666667	0.946977710403888	0.0142663258240351	0.173379783702769	--	RQO96426.1 hypothetical protein POPTR_010G081350 [Populus trichocarpa]	-	-	-	-	-	GO:0008270//zinc ion binding	-	--
PD00015521	0	0	0	5	4	1	0.000	0.000	0.000	0.348	0.246	0.065	0.001	0.219666666666667	7.7791721542869	0.0147638127628829	0.177806554653973	XBAT35	KAG6759230.1 hypothetical protein POTOM_035702 [Populus tomentosa]	-	-	-	-	-	GO:0005515//protein binding	-	--
PD00006417	37	22	25	55	48	40	1.997	1.332	1.296	3.271	2.591	2.360	1.54166666666667	2.74066666666667	0.830036006272899	0.0150132525396681	0.179531212706424	ChiC	KAG6770202.1 hypothetical protein POTOM_025877 [Populus tomentosa]	Metabolism;Metabolism	Global and overview maps;Carbohydrate metabolism	ko01100//Metabolic pathways;ko00520//Amino sugar and nucleotide sugar metabolism	K01183;K01183	-	-	GO:0005975//carbohydrate metabolic process	--
PD00012029	10	16	19	8	3	5	0.823	1.529	1.564	0.710	0.274	0.426	1.30533333333333	0.47	-1.47368560231754	0.015800778199523	0.185434174640549	CHLN	KAG6774967.1 hypothetical protein POTOM_018385 [Populus tomentosa]	Metabolism;Metabolism;Metabolism;Metabolism	Global and overview maps;Global and overview maps;Amino acid metabolism;Biosynthesis of other secondary metabolites	ko01100//Metabolic pathways;ko01110//Biosynthesis of secondary metabolites;ko00270//Cysteine and methionine metabolism;ko00999//Biosynthesis of various plant secondary metabolites	K05953;K05953;K05953;K05953	-	GO:0003674//molecular_function;GO:0003824//catalytic activity;GO:0008170//N-methyltransferase activity;GO:0016740//transferase activity;GO:0016765//transferase activity, transferring alkyl or aryl (other than methyl) groups;GO:0030410//nicotianamine synthase activity	GO:0006082//organic acid metabolic process;GO:0006576//cellular biogenic amine metabolic process;GO:0006807//nitrogen compound metabolic process;GO:0008150//biological_process;GO:0008152//metabolic process;GO:0009058//biosynthetic process;GO:0009308//amine metabolic process;GO:0009309//amine biosynthetic process;GO:0009987//cellular process;GO:0016053//organic acid biosynthetic process;GO:0018130…	--
PD00008041	49	67	66	46	44	20	1.846	2.831	2.388	1.909	1.658	0.823	2.355	1.46333333333333	-0.686468620798585	0.016294447261412	0.18963948691905	BHLH110	XP_034919732.1 transcription factor bHLH110-like isoform X2 [Populus alba]	-	-	-	-	GO:0005741//mitochondrial outer membrane	GO:0046983//protein dimerization activity	GO:0006886//intracellular protein transport	bHLH
PD00028000	4	9	9	1	2	1	0.456	1.150	0.984	0.126	0.228	0.124	0.863333333333333	0.159333333333333	-2.43786957459317	0.0172323676801473	0.197278228854627	TIC214	YP_009054110.1 Ycf1 [Populus fremontii]	-	-	-	-	GO:0005575//cellular_component;GO:0005622//intracellular anatomical structure;GO:0005737//cytoplasm;GO:0009507//chloroplast;GO:0009526//plastid envelope;GO:0009528//plastid inner membrane;GO:0009536//plastid;GO:0009706//chloroplast inner membrane;GO:0009941//chloroplast envelope;GO:0016020//membrane;GO:0016021//integral component of membrane;GO:0019866//organelle inner membrane;GO:0031090//organe…	GO:0003677//DNA binding	GO:0006810//transport;GO:0008104//protein localization;GO:0008150//biological_process;GO:0015031//protein transport;GO:0015833//peptide transport;GO:0033036//macromolecule localization;GO:0042886//amide transport;GO:0045184//establishment of protein localization;GO:0051179//localization;GO:0051234//establishment of localization;GO:0071702//organic substance transport;GO:0071705//nitrogen compound…	--
PD00015996	53	51	60	35	28	40	3.787	4.087	4.116	2.755	2.000	3.123	3.99666666666667	2.626	-0.605930336687544	0.0175445055309548	0.199550534198027	--	XP_034895740.1 transcription termination factor MTERF6, chloroplastic/mitochondrial-like [Populus alba]	-	-	-	-	-	GO:0003690//double-stranded DNA binding	GO:0006355//regulation of transcription, DNA-templated	--
PD00002393	40	43	55	30	26	27	1.524	1.837	2.012	1.259	0.990	1.124	1.791	1.12433333333333	-0.671695519688995	0.0178246970194486	0.201742117537592	MRS2-3	XP_034923160.1 magnesium transporter MRS2-3-like isoform X1 [Populus alba]	-	-	-	-	GO:0016020//membrane	GO:0046873//metal ion transmembrane transporter activity	GO:0030001//metal ion transport;GO:0055085//transmembrane transport	--
PD00020273	33	23	24	40	47	47	2.867	2.241	2.002	3.828	4.083	4.462	2.37	4.12433333333333	0.799273878556555	0.0181296149216977	0.20372191587032	HIPP39	XP_034893537.1 heavy metal-associated isoprenylated plant protein 39-like isoform X2 [Populus alba]	-	-	-	-	-	-	-	--
PD00009971	47	55	46	25	34	32	1.113	1.461	1.046	0.652	0.805	0.828	1.20666666666667	0.761666666666667	-0.663795532025139	0.0181628109314547	0.20387363683468	MIK1	KAG6787482.1 hypothetical protein POTOM_009122 [Populus tomentosa]	-	-	-	-	GO:0005575//cellular_component;GO:0005886//plasma membrane;GO:0016020//membrane;GO:0016021//integral component of membrane;GO:0031224//intrinsic component of membrane;GO:0042995//cell projection;GO:0071944//cell periphery;GO:0090406//pollen tube;GO:0120025//plasma membrane bounded cell projection	GO:0000166//nucleotide binding;GO:0003674//molecular_function;GO:0003824//catalytic activity;GO:0004672//protein kinase activity;GO:0004674//protein serine/threonine kinase activity;GO:0005488//binding;GO:0005515//protein binding;GO:0005524//ATP binding;GO:0016301//kinase activity;GO:0016740//transferase activity;GO:0016772//transferase activity, transferring phosphorus-containing groups;GO:00167…	GO:0000003//reproduction;GO:0003006//developmental process involved in reproduction;GO:0006464//cellular protein modification process;GO:0006468//protein phosphorylation;GO:0006793//phosphorus metabolic process;GO:0006796//phosphate-containing compound metabolic process;GO:0006807//nitrogen compound metabolic process;GO:0007275//multicellular organism development;GO:0008150//biological_process;GO…	--
MSTRG.14821	42	36	43	64	54	68	2.736	2.631	2.690	4.594	3.518	4.842	2.68566666666667	4.318	0.685082988553825	0.0182214524380874	0.204185058325604	PARC	KAG6794045.1 hypothetical protein POTOM_003278 [Populus tomentosa]	Metabolism;Metabolism	Global and overview maps;Metabolism of other amino acids	ko01100//Metabolic pathways;ko00480//Glutathione metabolism	K00799;K00799	-	GO:0005515//protein binding;GO:0015035//protein-disulfide reductase activity;GO:0016034//maleylacetoacetate isomerase activity	GO:0006559//L-phenylalanine catabolic process;GO:0006572//tyrosine catabolic process;GO:0006749//glutathione metabolic process;GO:0006790//sulfur compound metabolic process;GO:0045454//cell redox homeostasis	--
PD00017724	15	30	24	11	12	9	0.449	1.007	0.701	0.367	0.364	0.294	0.719	0.341666666666667	-1.07340226676764	0.0183175136253502	0.205011309644744	TT10	XP_034929890.1 laccase-15-like [Populus alba]	-	-	-	-	-	GO:0005375//copper ion transmembrane transporter activity;GO:0005507//copper ion binding;GO:0016491//oxidoreductase activity	GO:0006825//copper ion transport	--
PD00028472	60	49	61	30	36	42	0.944	0.865	0.921	0.520	0.566	0.722	0.91	0.602666666666667	-0.594506273392026	0.0187118787175774	0.207918809964679	POLA	XP_034913171.1 DNA polymerase alpha catalytic subunit isoform X2 [Populus alba]	Genetic Information Processing	Replication and repair	ko03030//DNA replication	K02320	GO:0000228//nuclear chromosome;GO:0000428//DNA-directed RNA polymerase complex;GO:0005575//cellular_component;GO:0005622//intracellular anatomical structure;GO:0005634//nucleus;GO:0005657//replication fork;GO:0005658//alpha DNA polymerase:primase complex;GO:0005694//chromosome;GO:0030880//RNA polymerase complex;GO:0030894//replisome;GO:0031974//membrane-enclosed lumen;GO:0031981//nuclear lumen;GO…	GO:0000166//nucleotide binding;GO:0001882//nucleoside binding;GO:0003674//molecular_function;GO:0003676//nucleic acid binding;GO:0003677//DNA binding;GO:0003824//catalytic activity;GO:0003887//DNA-directed DNA polymerase activity;GO:0003896//DNA primase activity;GO:0003899//DNA-directed 5'-3' RNA polymerase activity;GO:0005488//binding;GO:0008270//zinc ion binding;GO:0016740//transferase activity…	GO:0000731//DNA synthesis involved in DNA repair;GO:0006139//nucleobase-containing compound metabolic process;GO:0006259//DNA metabolic process;GO:0006260//DNA replication;GO:0006261//DNA-dependent DNA replication;GO:0006269//DNA replication, synthesis of RNA primer;GO:0006270//DNA replication initiation;GO:0006271//DNA strand elongation involved in DNA replication;GO:0006272//leading strand elon…	--
PD00020583	849	563	830	595	340	305	50.471	37.562	47.412	38.986	20.241	19.854	45.1483333333333	26.3603333333333	-0.776304117373536	0.0187848626208489	0.208346764832188	AIRP2	XP_034920927.1 E3 ubiquitin-protein ligase AIRP2-like [Populus alba]	-	-	-	-	GO:0000109//nucleotide-excision repair complex	GO:0046872//metal ion binding	GO:0006289//nucleotide-excision repair	--
PD00018421	50	39	29	50	72	64	1.976	1.729	1.101	2.177	2.846	2.765	1.602	2.596	0.696416235590429	0.0190638259723772	0.210548165773296	WAXY	XP_006377891.2 granule-bound starch synthase 1, chloroplastic/amyloplastic [Populus trichocarpa]	Metabolism;Metabolism;Metabolism	Global and overview maps;Global and overview maps;Carbohydrate metabolism	ko01100//Metabolic pathways;ko01110//Biosynthesis of secondary metabolites;ko00500//Starch and sucrose metabolism	K13679;K13679;K13679	-	GO:0004373//glycogen (starch) synthase activity;GO:0008194//UDP-glycosyltransferase activity;GO:0009011//starch synthase activity;GO:0016757//glycosyltransferase activity	GO:0005978//glycogen biosynthetic process;GO:0010125//mycothiol biosynthetic process;GO:0071793//bacillithiol biosynthetic process	--
PD00014666	42	30	36	53	66	51	3.067	2.458	2.525	4.265	4.820	4.071	2.68333333333333	4.38533333333333	0.708660224946061	0.0192953614337581	0.212309581539486	SMB	KAG6758130.1 hypothetical protein POTOM_038466 [Populus tomentosa]	-	-	-	-	-	GO:0003677//DNA binding	GO:0006355//regulation of transcription, DNA-templated	NAC
PD00016082	14	13	12	25	33	20	0.504	0.522	0.397	0.954	1.151	0.756	0.474333333333333	0.953666666666667	1.0075838357967	0.0194171588550342	0.213215276957734	YML018C	KAG6748920.1 hypothetical protein POTOM_048858 [Populus tomentosa]	-	-	-	-	GO:0016020//membrane;GO:0016021//integral component of membrane	GO:0022857//transmembrane transporter activity	GO:0055085//transmembrane transport	--
PD00004785	22	33	39	18	16	16	0.454	0.765	0.774	0.410	0.331	0.361	0.664333333333333	0.367333333333333	-0.854817486267901	0.0194233221078714	0.213215276957734	RBOHA	XP_034888226.1 respiratory burst oxidase homolog protein A-like [Populus alba]	Organismal Systems;Environmental Information Processing	Environmental adaptation;Signal transduction	ko04626//Plant-pathogen interaction;ko04016//MAPK signaling pathway - plant	K13447;K13447	GO:0016021//integral component of membrane	GO:0004601//peroxidase activity;GO:0005509//calcium ion binding;GO:0009055//electron transfer activity;GO:0016491//oxidoreductase activity;GO:0050664//oxidoreductase activity, acting on NAD(P)H, oxygen as acceptor	-	--
PD00005003	18	18	42	39	47	51	1.449	1.625	3.246	3.459	3.783	4.487	2.10666666666667	3.90966666666667	0.892083552703891	0.0197867416491164	0.215600091258354	At5g47890	KAB5573302.1 hypothetical protein DKX38_000496 [Salix brachista]	Metabolism;Metabolism	Global and overview maps;Energy metabolism	ko01100//Metabolic pathways;ko00190//Oxidative phosphorylation	K03946;K03946	-	-	-	--
PD00028776	13	15	23	36	27	32	2.116	2.739	3.595	6.457	4.396	5.694	2.81666666666667	5.51566666666667	0.969546431102455	0.020065519012163	0.217926485471867	--	KAG6768376.1 hypothetical protein POTOM_027290 [Populus tomentosa]	-	-	-	-	-	-	-	--
PD00015412	10	13	9	22	20	25	0.363	0.530	0.314	0.881	0.727	0.993	0.402333333333333	0.867	1.10764072318797	0.0203346791244915	0.219776082708783	PED1	XP_011013880.1 PREDICTED: protein YLS3-like [Populus euphratica]	-	-	-	-	-	GO:0003985//acetyl-CoA C-acetyltransferase activity;GO:0016747//acyltransferase activity, transferring groups other than amino-acyl groups	GO:0006631//fatty acid metabolic process	--
PD00011728	73	50	78	74	121	99	5.105	3.925	5.192	5.700	8.460	7.517	4.74066666666667	7.22566666666667	0.608040746571299	0.0205245611235813	0.221272492825847	LSM2	KAB5574423.1 hypothetical protein DKX38_001617 [Salix brachista]	Genetic Information Processing;Genetic Information Processing	Transcription;Folding, sorting and degradation	ko03040//Spliceosome;ko03018//RNA degradation	K12621;K12621	GO:0000932//P-body;GO:0005575//cellular_component;GO:0005622//intracellular anatomical structure;GO:0005634//nucleus;GO:0005681//spliceosomal complex;GO:0005688//U6 snRNP;GO:0005737//cytoplasm;GO:0005829//cytosol;GO:0030532//small nuclear ribonucleoprotein complex;GO:0032991//protein-containing complex;GO:0035770//ribonucleoprotein granule;GO:0036464//cytoplasmic ribonucleoprotein granule;GO:0043…	GO:0003674//molecular_function;GO:0003676//nucleic acid binding;GO:0003723//RNA binding;GO:0005488//binding;GO:0097159//organic cyclic compound binding;GO:1901363//heterocyclic compound binding	GO:0000375//RNA splicing, via transesterification reactions;GO:0000377//RNA splicing, via transesterification reactions with bulged adenosine as nucleophile;GO:0000398//mRNA splicing, via spliceosome;GO:0006139//nucleobase-containing compound metabolic process;GO:0006396//RNA processing;GO:0006397//mRNA processing;GO:0006725//cellular aromatic compound metabolic process;GO:0006807//nitrogen compo…	--
PD00021366	23	26	37	50	44	47	0.574	0.728	0.887	1.375	1.098	1.282	0.729666666666667	1.25166666666667	0.778540953220691	0.0208228705875137	0.222988516704269	KLCR2	XP_034931974.1 protein KINESIN LIGHT CHAIN-RELATED 2-like [Populus alba]	-	-	-	-	GO:0005575//cellular_component;GO:0005622//intracellular anatomical structure;GO:0005737//cytoplasm;GO:0005829//cytosol;GO:0005852//eukaryotic translation initiation factor 3 complex;GO:0005886//plasma membrane;GO:0005929//cilium;GO:0016020//membrane;GO:0042995//cell projection;GO:0043226//organelle;GO:0071944//cell periphery;GO:0120025//plasma membrane bounded cell projection	GO:0003743//translation initiation factor activity;GO:0005515//protein binding	GO:0000003//reproduction;GO:0000902//cell morphogenesis;GO:0000904//cell morphogenesis involved in differentiation;GO:0001655//urogenital system development;GO:0001822//kidney development;GO:0001889//liver development;GO:0001894//tissue homeostasis;GO:0001895//retina homeostasis;GO:0001947//heart looping;GO:0002009//morphogenesis of an epithelium;GO:0003006//developmental process involved in repr…	--
PD00011748	13	6	5	2	3	0	0.713	0.377	0.278	0.118	0.156	0.000	0.456	0.0913333333333333	-2.31982043192537	0.0209356742727898	0.223939798280509	COBL6	KAG6779981.1 hypothetical protein POTOM_016388 [Populus tomentosa]	-	-	-	-	GO:0005575//cellular_component;GO:0005886//plasma membrane;GO:0016020//membrane;GO:0031224//intrinsic component of membrane;GO:0031225//anchored component of membrane;GO:0071944//cell periphery	-	GO:0008150//biological_process;GO:0009664//plant-type cell wall organization;GO:0009832//plant-type cell wall biogenesis;GO:0009987//cellular process;GO:0010215//cellulose microfibril organization;GO:0016043//cellular component organization;GO:0022607//cellular component assembly;GO:0030198//extracellular matrix organization;GO:0042546//cell wall biogenesis;GO:0043062//extracellular structure org…	--
PD00004535	0	0	0	2	2	5	0.000	0.000	0.000	0.070	0.064	0.174	0.001	0.102666666666667	6.68182403997375	0.0209781303270496	0.22416899129211	IPD3	XP_034888316.1 protein CYCLOPS-like isoform X1 [Populus alba]	-	-	-	-	GO:0005815//microtubule organizing center	-	-	--
PD00010860	11	17	25	30	30	38	1.162	2.014	2.558	3.491	3.168	4.386	1.91133333333333	3.68166666666667	0.945779609002117	0.0219867838166496	0.231995337523195	APC13	XP_024455184.1 anaphase-promoting complex subunit 13 [Populus trichocarpa]	Genetic Information Processing	Folding, sorting and degradation	ko04120//Ubiquitin mediated proteolysis	K12456	GO:0005680//anaphase-promoting complex	-	-	--
PD00014610	24	41	37	16	24	16	0.529	1.014	0.783	0.389	0.529	0.385	0.775333333333333	0.434333333333333	-0.836014012905084	0.0220357811108263	0.232337383608317	LAC5	KAF9674560.1 hypothetical protein SADUNF_Sadunf10G0139700 [Salix dunnii]	-	-	-	-	-	GO:0005375//copper ion transmembrane transporter activity;GO:0005507//copper ion binding;GO:0016491//oxidoreductase activity	GO:0006825//copper ion transport	--
PD00024523	31	33	25	14	22	11	1.336	1.595	1.035	0.665	0.948	0.518	1.322	0.710333333333333	-0.896154084446145	0.022083340186052	0.232663762674477	--	KAF2537961.1 hypothetical protein F2Q68_00022175 [Brassica cretica]	-	-	-	-	-	-	-	--
PD00003336	3	1	5	0	0	0	0.089	0.035	0.139	0.000	0.000	0.000	0.0876666666666667	0.001	-6.45395648857115	0.0221705540917427	0.233382149617654	LAC17	KAF9666786.1 hypothetical protein SADUNF_Sadunf16G0264800 [Salix dunnii]	-	-	-	-	-	GO:0005375//copper ion transmembrane transporter activity;GO:0005507//copper ion binding;GO:0016491//oxidoreductase activity;GO:0050311//sulfite reductase (ferredoxin) activity	GO:0000103//sulfate assimilation;GO:0006825//copper ion transport	--
PD00023340	23	42	32	9	22	20	1.004	2.024	1.317	0.445	0.963	0.965	1.44833333333333	0.791	-0.872644076507811	0.0226211404874401	0.235342401062695	FAR3	XP_034910026.1 alcohol-forming fatty acyl-CoA reductase-like [Populus alba]	Cellular Processes;Metabolism	Transport and catabolism;Lipid metabolism	ko04146//Peroxisome;ko00073//Cutin, suberine and wax biosynthesis	K13356;K13356	-	GO:0003824//catalytic activity;GO:0003854//3-beta-hydroxy-delta5-steroid dehydrogenase activity;GO:0004043//L-aminoadipate-semialdehyde dehydrogenase activity;GO:0008460//dTDP-glucose 4,6-dehydratase activity;GO:0008831//dTDP-4-dehydrorhamnose reductase activity;GO:0016616//oxidoreductase activity, acting on the CH-OH group of donors, NAD or NADP as acceptor;GO:0051287//NAD binding	GO:0006694//steroid biosynthetic process;GO:0009243//O antigen biosynthetic process;GO:0019305//dTDP-rhamnose biosynthetic process;GO:0019878//lysine biosynthetic process via aminoadipic acid	--
PD00018127	24	22	30	44	49	34	3.008	3.093	3.611	6.076	6.142	4.658	3.23733333333333	5.62533333333333	0.79713266596367	0.0229524689209654	0.2373590190074	COX17-1	KAG6755279.1 hypothetical protein POTOM_041098 [Populus tomentosa]	Metabolism;Metabolism	Global and overview maps;Energy metabolism	ko01100//Metabolic pathways;ko00190//Oxidative phosphorylation	K02260;K02260	GO:0005758//mitochondrial intermembrane space	GO:0005507//copper ion binding;GO:0016531//copper chaperone activity	-	--
PD00019066	40	33	40	45	66	64	3.991	3.694	3.833	4.947	6.586	6.980	3.83933333333333	6.171	0.684648473271137	0.0230485553598504	0.237476661546548	SIP1-1	KAG6750069.1 hypothetical protein POTOM_047147 [Populus tomentosa]	-	-	-	-	GO:0016020//membrane	GO:0015267//channel activity	GO:0055085//transmembrane transport	--
PD00017809	42	37	66	60	85	75	4.298	4.247	6.485	6.764	8.697	8.387	5.01	7.94933333333333	0.666023271187441	0.02330082187479	0.239108580388498	RPS14C	KAG6756213.1 hypothetical protein POTOM_039638 [Populus tomentosa]	Genetic Information Processing	Translation	ko03010//Ribosome	K02955	GO:0005840//ribosome;GO:0022627//cytosolic small ribosomal subunit	GO:0003735//structural constituent of ribosome	GO:0006412//translation	--
PD00023920	39	38	42	20	24	27	1.432	1.565	1.481	0.809	0.881	1.084	1.49266666666667	0.924666666666667	-0.690886740528998	0.0235882247278358	0.240735614711434	--	XP_034927768.1 uncharacterized protein LOC118059064 [Populus alba]	-	-	-	-	-	-	-	--
PD00029685	6	7	9	19	15	17	0.247	0.324	0.356	0.863	0.618	0.766	0.309	0.749	1.27735888055438	0.0240507618519706	0.243769475913734	WRKY39	XP_034908060.1 probable WRKY transcription factor 74 [Populus alba]	-	-	-	-	-	GO:0003700//DNA-binding transcription factor activity;GO:0043565//sequence-specific DNA binding	GO:0006355//regulation of transcription, DNA-templated	WRKY
PD00028004	10	14	11	3	4	5	1.364	2.143	1.441	0.451	0.546	0.746	1.64933333333333	0.581	-1.50527293085068	0.024346822581508	0.245544310263581	ndhG	YP_001109560.1 NADH dehydrogenase subunit 6 [Populus trichocarpa]	Metabolism;Metabolism	Global and overview maps;Energy metabolism	ko01100//Metabolic pathways;ko00190//Oxidative phosphorylation	K05578;K05578	-	GO:0008137//NADH dehydrogenase (ubiquinone) activity	-	--
PD00019419	28	33	27	15	14	19	0.269	0.362	0.252	0.163	0.132	0.207	0.294333333333333	0.167333333333333	-0.814726073697695	0.0249451525289826	0.249067233108959	ABCB11	KAF9688043.1 hypothetical protein SADUNF_Sadunf02G0155900 [Salix dunnii]	Environmental Information Processing	Membrane transport	ko02010//ABC transporters	K05658	GO:0005575//cellular_component;GO:0005737//cytoplasm;GO:0005886//plasma membrane;GO:0005887//integral component of plasma membrane;GO:0009380//excinuclease repair complex;GO:0009898//cytoplasmic side of plasma membrane;GO:0016021//integral component of membrane;GO:0043190//ATP-binding cassette (ABC) transporter complex;GO:0055051//ATP-binding cassette (ABC) transporter complex, integrated substra…	GO:0003674//molecular_function;GO:0003676//nucleic acid binding;GO:0003864//3-methyl-2-oxobutanoate hydroxymethyltransferase activity;GO:0003924//GTPase activity;GO:0004020//adenylylsulfate kinase activity;GO:0004140//dephospho-CoA kinase activity;GO:0005260//intracellularly ATP-gated chloride channel activity;GO:0005319//lipid transporter activity;GO:0005524//ATP binding;GO:0005525//GTP binding;…	GO:0000910//cytokinesis;GO:0006289//nucleotide-excision repair;GO:0006355//regulation of transcription, DNA-templated;GO:0006412//translation;GO:0006790//sulfur compound metabolic process;GO:0006810//transport;GO:0006817//phosphate ion transport;GO:0006824//cobalt ion transport;GO:0006855//xenobiotic transmembrane transport;GO:0006869//lipid transport;GO:0007186//G protein-coupled receptor signal…	--
PD00018786	38	30	33	21	23	13	2.222	1.968	1.853	1.353	1.345	0.831	2.01433333333333	1.17633333333333	-0.776005511919949	0.0253888032502652	0.251965911829655	atpA	YP_009335936.1 ATP synthase CF1 alpha subunit [Populus davidiana]	Metabolism;Metabolism;Metabolism	Global and overview maps;Energy metabolism;Energy metabolism	ko01100//Metabolic pathways;ko00190//Oxidative phosphorylation;ko00195//Photosynthesis	K02111;K02111;K02111	GO:0000275//mitochondrial proton-transporting ATP synthase complex, catalytic sector F(1);GO:0005575//cellular_component;GO:0005622//intracellular anatomical structure;GO:0005737//cytoplasm;GO:0009288//bacterial-type flagellum;GO:0009507//chloroplast;GO:0009534//chloroplast thylakoid;GO:0009535//chloroplast thylakoid membrane;GO:0009536//plastid;GO:0009579//thylakoid;GO:0016020//membrane;GO:00164…	GO:0000166//nucleotide binding;GO:0003674//molecular_function;GO:0003824//catalytic activity;GO:0004386//helicase activity;GO:0005215//transporter activity;GO:0005488//binding;GO:0005524//ATP binding;GO:0008186//ATP-dependent activity, acting on RNA;GO:0008324//cation transmembrane transporter activity;GO:0008553//P-type proton-exporting transporter activity;GO:0015075//ion transmembrane transpor…	GO:0001539//cilium or flagellum-dependent cell motility;GO:0006139//nucleobase-containing compound metabolic process;GO:0006163//purine nucleotide metabolic process;GO:0006164//purine nucleotide biosynthetic process;GO:0006353//DNA-templated transcription, termination;GO:0006725//cellular aromatic compound metabolic process;GO:0006753//nucleoside phosphate metabolic process;GO:0006754//ATP biosyn…	--
MSTRG.11914	12	31	18	13	7	7	0.687	2.096	1.019	0.826	0.441	0.430	1.26733333333333	0.565666666666667	-1.16377196710588	0.0254397225804769	0.25228174993555	SOT15	XP_034922150.1 cytosolic sulfotransferase 15-like [Populus alba]	-	-	-	-	-	GO:0008146//sulfotransferase activity	-	--
PD00012367	17	28	43	12	20	13	1.762	3.255	4.279	1.370	2.073	1.473	3.09866666666667	1.63866666666667	-0.919125153031866	0.0254662302755335	0.252365258088286	HEC3	XP_034892965.1 transcription factor HEC3-like [Populus alba]	-	-	-	-	-	GO:0046983//protein dimerization activity	-	bHLH
PD00008196	10	15	15	4	4	7	0.535	0.900	0.770	0.236	0.214	0.409	0.735	0.286333333333333	-1.36004861930642	0.0255020453397241	0.252542339450801	--	KAF9682904.1 hypothetical protein SADUNF_Sadunf05G0156400 [Salix dunnii]	-	-	-	-	-	-	-	--
PD00016923	2	1	6	10	6	15	0.217	0.100	0.527	0.939	0.569	1.466	0.281333333333333	0.991333333333333	1.81708974334523	0.0255763538276497	0.252831504768918	At5g39570	KAG6754733.1 hypothetical protein POTOM_040527 [Populus tomentosa]	-	-	-	-	-	-	-	--
PD00012166	9	19	12	29	21	28	0.611	1.447	0.782	2.169	1.426	2.078	0.946666666666667	1.891	0.998220934278873	0.0259606767378149	0.255021315242917	At5g27430	XP_034918029.1 signal peptidase complex subunit 3B-like [Populus alba]	Genetic Information Processing	Folding, sorting and degradation	ko03060//Protein export	K12948	GO:0005787//signal peptidase complex;GO:0016021//integral component of membrane	-	GO:0006465//signal peptide processing	--
PD00011037	5	4	3	0	1	0	0.102	0.091	0.059	0.000	0.020	0.000	0.084	0.00666666666666667	-3.65535182861255	0.0264070183093749	0.257315650504782	Ipo5	XP_034915331.1 importin-5-like, partial [Populus alba]	Genetic Information Processing	Translation	ko03013//Nucleocytoplasmic transport	K20222	-	GO:0005515//protein binding	GO:0043248//proteasome assembly	--
PD00002308	49	48	47	32	35	24	5.078	5.580	4.677	3.654	3.627	2.719	5.11166666666667	3.33333333333333	-0.616828166604935	0.0265957108639796	0.258172773454461	At5g39865	AKT94821.1 Glutaredoxin family protein [Populus tomentosa]	-	-	-	-	-	GO:0009055//electron transfer activity;GO:0015035//protein-disulfide reductase activity;GO:0015036//disulfide oxidoreductase activity	-	--
PD00012761	45	32	37	54	60	59	3.563	2.842	2.813	4.711	4.750	5.105	3.07266666666667	4.85533333333333	0.660079077473556	0.0267629290076386	0.259503330348002	--	XP_034889976.1 uncharacterized protein LOC118030060 [Populus alba]	-	-	-	-	-	-	-	--
PD00016504	29	39	28	15	18	21	2.790	4.209	2.587	1.590	1.732	2.208	3.19533333333333	1.84333333333333	-0.793649459496894	0.0271409621244745	0.261523382316636	RPPL1	KAG6743376.1 hypothetical protein POTOM_054330 [Populus tomentosa]	-	-	-	-	GO:0005575//cellular_component;GO:0005886//plasma membrane;GO:0016020//membrane;GO:0071944//cell periphery	GO:0000166//nucleotide binding;GO:0003674//molecular_function;GO:0005488//binding;GO:0005515//protein binding;GO:0005524//ATP binding;GO:0017076//purine nucleotide binding;GO:0030554//adenyl nucleotide binding;GO:0032553//ribonucleotide binding;GO:0032555//purine ribonucleotide binding;GO:0032559//adenyl ribonucleotide binding;GO:0035639//purine ribonucleoside triphosphate binding;GO:0036094//sma…	GO:0006950//response to stress;GO:0006952//defense response;GO:0007154//cell communication;GO:0007165//signal transduction;GO:0008150//biological_process;GO:0009987//cellular process;GO:0023052//signaling;GO:0050789//regulation of biological process;GO:0050794//regulation of cellular process;GO:0050896//response to stimulus;GO:0051716//cellular response to stimulus;GO:0065007//biological regulati…	--
PD00002016	5	2	5	0	1	0	0.221	0.099	0.212	0.000	0.044	0.000	0.177333333333333	0.0146666666666667	-3.59585081686389	0.0274115318752349	0.263626692108256	--	KAG6792759.1 hypothetical protein POTOM_001917 [Populus tomentosa]	-	-	-	-	-	-	-	--
PD00009125	33	28	25	19	13	15	1.418	1.350	1.032	0.900	0.559	0.704	1.26666666666667	0.721	-0.812965753256335	0.0279042807084894	0.26690015933632	PHT4;4	XP_034904980.1 ascorbate transporter, chloroplastic isoform X2 [Populus alba]	-	-	-	-	GO:0005575//cellular_component;GO:0005622//intracellular anatomical structure;GO:0005737//cytoplasm;GO:0005887//integral component of plasma membrane;GO:0009507//chloroplast;GO:0009526//plastid envelope;GO:0009528//plastid inner membrane;GO:0009536//plastid;GO:0009706//chloroplast inner membrane;GO:0009941//chloroplast envelope;GO:0016020//membrane;GO:0016021//integral component of membrane;GO:00…	GO:0003674//molecular_function;GO:0005215//transporter activity;GO:0005315//inorganic phosphate transmembrane transporter activity;GO:0005342//organic acid transmembrane transporter activity;GO:0008509//anion transmembrane transporter activity;GO:0008514//organic anion transmembrane transporter activity;GO:0015075//ion transmembrane transporter activity;GO:0015144//carbohydrate transmembrane tran…	GO:0006629//lipid metabolic process;GO:0006720//isoprenoid metabolic process;GO:0006721//terpenoid metabolic process;GO:0006810//transport;GO:0006811//ion transport;GO:0006820//anion transport;GO:0008150//biological_process;GO:0008152//metabolic process;GO:0008643//carbohydrate transport;GO:0009987//cellular process;GO:0010028//xanthophyll cycle;GO:0015711//organic anion transport;GO:0015749//mon…	--
PD00017256	53	41	63	91	71	67	3.863	3.352	4.409	7.307	5.175	5.337	3.87466666666667	5.93966666666667	0.616309767187101	0.027938026098618	0.267040648504014	POPTRDRAFT_752786	KAG6742722.1 hypothetical protein POTOM_053654 [Populus tomentosa]	-	-	-	-	GO:0016020//membrane	-	-	--
PD00000112	43	52	86	38	44	33	1.417	1.923	2.722	1.380	1.450	1.189	2.02066666666667	1.33966666666667	-0.592957274725583	0.0281805788605942	0.268717496620671	PCMP-E1	KAG6791008.1 hypothetical protein POTOM_000118 [Populus tomentosa]	-	-	-	-	-	GO:0045182//translation regulator activity	GO:0006417//regulation of translation	--
PD00021030	31	24	41	32	64	61	3.961	3.440	5.030	4.505	8.177	8.518	4.14366666666667	7.06666666666667	0.770121907496128	0.0282270036452915	0.26892543216084	CAR10	KAG6764279.1 hypothetical protein POTOM_031742 [Populus tomentosa]	-	-	-	-	-	-	-	--
PD00031268	2	3	7	1	0	0	0.306	0.514	1.027	0.168	0.000	0.000	0.615666666666667	0.056	-3.45865072820368	0.0285619466341243	0.27074742322624	CYP704C1	XP_011030004.1 PREDICTED: cytochrome P450 704C1-like [Populus euphratica]	-	-	-	-	GO:0005575//cellular_component;GO:0016020//membrane;GO:0016021//integral component of membrane;GO:0031224//intrinsic component of membrane	GO:0003674//molecular_function;GO:0003824//catalytic activity;GO:0004497//monooxygenase activity;GO:0005488//binding;GO:0005506//iron ion binding;GO:0016491//oxidoreductase activity;GO:0016705//oxidoreductase activity, acting on paired donors, with incorporation or reduction of molecular oxygen;GO:0020037//heme binding;GO:0043167//ion binding;GO:0043169//cation binding;GO:0046872//metal ion bindi…	GO:0008150//biological_process;GO:0008152//metabolic process	--
PD00024159	32	34	39	22	21	19	0.794	0.947	0.929	0.602	0.521	0.515	0.89	0.546	-0.704904384933908	0.0296736761142943	0.277386515377951	ORC1A	KAG6761030.1 hypothetical protein POTOM_034220 [Populus tomentosa]	-	-	-	-	GO:0000228//nuclear chromosome;GO:0000808//origin recognition complex;GO:0005575//cellular_component;GO:0005622//intracellular anatomical structure;GO:0005634//nucleus;GO:0005664//nuclear origin of replication recognition complex;GO:0005694//chromosome;GO:0009338//exodeoxyribonuclease V complex;GO:0031974//membrane-enclosed lumen;GO:0031981//nuclear lumen;GO:0032991//protein-containing complex;GO…	GO:0000166//nucleotide binding;GO:0003674//molecular_function;GO:0003676//nucleic acid binding;GO:0003677//DNA binding;GO:0003678//DNA helicase activity;GO:0003682//chromatin binding;GO:0005488//binding;GO:0005524//ATP binding;GO:0008854//exodeoxyribonuclease V activity;GO:0016887//ATP hydrolysis activity;GO:0017076//purine nucleotide binding;GO:0030554//adenyl nucleotide binding;GO:0032553//ribo…	GO:0006139//nucleobase-containing compound metabolic process;GO:0006259//DNA metabolic process;GO:0006260//DNA replication;GO:0006261//DNA-dependent DNA replication;GO:0006270//DNA replication initiation;GO:0006277//DNA amplification;GO:0006281//DNA repair;GO:0006310//DNA recombination;GO:0006725//cellular aromatic compound metabolic process;GO:0006807//nitrogen compound metabolic process;GO:0008…	--
PD00015119	45	41	50	67	71	60	2.942	3.007	3.139	4.827	4.642	4.288	3.02933333333333	4.58566666666667	0.598131154721201	0.0307073152360379	0.283148858668801	--	KAG6759591.1 hypothetical protein POTOM_036074 [Populus tomentosa]	-	-	-	-	-	-	-	--
PD00005980	5	9	2	2	0	0	0.439	0.906	0.137	0.156	0.000	0.000	0.494	0.052	-3.24792751344359	0.0309159544743988	0.284445050605721	RPS23	KAF3635488.1 40S ribosomal protein S23 [Capsicum annuum]	Genetic Information Processing	Translation	ko03010//Ribosome	K02973	GO:0000314//organellar small ribosomal subunit;GO:0005840//ribosome;GO:0022627//cytosolic small ribosomal subunit	GO:0003735//structural constituent of ribosome	GO:0006412//translation	--
PD00029426	35	38	43	23	31	15	0.726	0.885	0.857	0.526	0.643	0.340	0.822666666666667	0.503	-0.709749588622735	0.0312333605635197	0.286343224529714	--	KAG6750403.1 hypothetical protein POTOM_044895 [Populus tomentosa]	-	-	-	-	-	-	-	--
PD00002425	27	29	39	17	22	15	0.956	1.152	1.326	0.654	0.779	0.570	1.14466666666667	0.667666666666667	-0.77772761818943	0.0313995214538484	0.287167465858975	QWRF2	KAG6793101.1 hypothetical protein POTOM_002291 [Populus tomentosa]	-	-	-	-	-	-	-	--
PD00023110	2	2	4	0	0	0	0.063	0.070	0.122	0.000	0.000	0.000	0.085	0.001	-6.4093909361377	0.0314065399770832	0.287167465858975	ACD6	XP_006388525.1 alpha-latroinsectotoxin-Lt1a [Populus trichocarpa]	-	-	-	-	-	GO:0005515//protein binding	-	--
PD00025638	41	36	42	60	58	58	2.166	2.134	2.131	3.493	3.065	3.350	2.14366666666667	3.30266666666667	0.623550779107595	0.0321316498148646	0.291420545650997	At3g55350	KAG6739503.1 hypothetical protein POTOM_057103 [Populus tomentosa]	-	-	-	-	-	GO:0016788//hydrolase activity, acting on ester bonds	-	--
PD00020656	23	15	10	40	25	24	5.049	3.694	2.108	9.675	5.488	5.758	3.617	6.97366666666667	0.947123808587238	0.0323959627155698	0.292964457923151	--	XP_034926637.1 uncharacterized protein LOC118058012 [Populus alba]	-	-	-	-	-	-	-	--
PD00016940	5	7	7	1	1	2	0.413	0.648	0.555	0.091	0.083	0.180	0.538666666666667	0.118	-2.1906059326688	0.0327713781403589	0.295216288133577	--	XP_034892026.1 uncharacterized protein LOC118031648 [Populus alba]	-	-	-	-	-	-	-	--
PD00030381	5	9	11	2	3	2	0.894	1.806	1.889	0.394	0.537	0.391	1.52966666666667	0.440666666666667	-1.79545762990458	0.0328899401307068	0.29580891276093	--	KAH8490461.1 hypothetical protein H0E87_022845 [Populus deltoides]	-	-	-	-	-	-	-	--
PD00019824	3	1	4	0	0	0	0.152	0.057	0.194	0.000	0.000	0.000	0.134333333333333	0.001	-7.06967352780681	0.0330215058869469	0.296231658924995	ZAT3	XP_034904512.1 zinc finger protein ZAT9-like [Populus alba]	-	-	-	-	-	GO:0046872//metal ion binding	-	--
PD00002088	50	35	57	33	31	26	1.684	1.328	1.826	1.205	1.043	0.969	1.61266666666667	1.07233333333333	-0.588694833327194	0.0336318246052525	0.299409574441966	At1g50460	XP_034893666.1 hexokinase-3-like [Populus alba]	Metabolism;Metabolism;Metabolism;Metabolism;Metabolism;Metabolism;Metabolism;Metabolism;Metabolism	Global and overview maps;Global and overview maps;Global and overview maps;Carbohydrate metabolism;Carbohydrate metabolism;Carbohydrate metabolism;Carbohydrate metabolism;Carbohydrate metabolism;Biosynthesis of other secondary metabolites	ko01100//Metabolic pathways;ko01110//Biosynthesis of secondary metabolites;ko01200//Carbon metabolism;ko00500//Starch and sucrose metabolism;ko00520//Amino sugar and nucleotide sugar metabolism;ko00010//Glycolysis / Gluconeogenesis;ko00052//Galactose metabolism;ko00051//Fructose and mannose metabolism;ko00524//Neomycin, kanamycin and gentamicin biosynthesis	K00844;K00844;K00844;K00844;K00844;K00844;K00844;K00844;K00844	-	GO:0004418//hydroxymethylbilane synthase activity;GO:0005524//ATP binding;GO:0016773//phosphotransferase activity, alcohol group as acceptor	GO:0005975//carbohydrate metabolic process;GO:0033014//tetrapyrrole biosynthetic process	--
PD00024023	19	19	19	9	13	5	0.692	0.776	0.665	0.361	0.473	0.199	0.711	0.344333333333333	-1.04604371147551	0.0337935992220383	0.29970430955621	PCMP-H40	KAG6762430.1 hypothetical protein POTOM_032930 [Populus tomentosa]	-	-	-	-	-	-	GO:0042981//regulation of apoptotic process	--
PD00005272	27	16	28	35	49	34	1.720	1.144	1.713	2.457	3.122	2.368	1.52566666666667	2.649	0.796008052490114	0.0341241667851946	0.301512627561011	--	XP_024452604.1 uncharacterized protein LOC7461324 isoform X1 [Populus trichocarpa]	-	-	-	-	-	-	-	--
PD00015050	25	44	30	23	21	12	1.740	3.435	2.005	1.764	1.461	0.913	2.39333333333333	1.37933333333333	-0.795050198850406	0.0341655689224758	0.301761761441029	CXE6	KAG6759656.1 hypothetical protein POTOM_036140 [Populus tomentosa]	-	-	-	-	-	GO:0008236//serine-type peptidase activity;GO:0016787//hydrolase activity	GO:0006508//proteolysis	--
PD00031424	28	36	52	17	19	32	1.000	1.443	1.784	0.669	0.679	1.249	1.409	0.865666666666667	-0.702788098352385	0.0351729958178816	0.307557943150119	At1g02270	XP_034926658.1 uncharacterized calcium-binding protein At1g02270-like [Populus alba]	-	-	-	-	-	GO:0005509//calcium ion binding;GO:0005515//protein binding;GO:0008853//exodeoxyribonuclease III activity	GO:0006281//DNA repair	--
PD00013478	10	7	13	2	4	4	0.635	0.499	0.793	0.140	0.254	0.278	0.642333333333333	0.224	-1.51982343351696	0.0352576493186715	0.307814955402734	At2g30890	XP_034931187.1 cytochrome b561 domain-containing protein At2g30890-like [Populus alba]	-	-	-	-	GO:0005886//plasma membrane;GO:0016021//integral component of membrane	-	-	--
PD00026077	37	33	15	61	40	39	5.565	5.530	2.109	10.068	6.040	6.454	4.40133333333333	7.52066666666667	0.77291991689123	0.0358815529973738	0.31132523924192	GEK1	KAG6745834.1 hypothetical protein POTOM_050344 [Populus tomentosa]	-	-	-	-	-	GO:0016788//hydrolase activity, acting on ester bonds;GO:0051499//D-aminoacyl-tRNA deacylase activity	-	--
PD00002091	16	13	12	1	6	9	0.961	0.877	0.716	0.092	0.354	0.636	0.851333333333333	0.360666666666667	-1.23905802587591	0.0359575081796081	0.311662037682214	VIT_06s0061g00120	KAG6792820.1 hypothetical protein POTOM_001979 [Populus tomentosa]	-	-	-	-	-	GO:0004553//hydrolase activity, hydrolyzing O-glycosyl compounds	GO:0005975//carbohydrate metabolic process	--
PD00015675	4	2	9	0	1	1	0.088	0.050	0.191	0.000	0.022	0.024	0.109666666666667	0.0153333333333333	-2.83838181767824	0.0362995892310456	0.313303353310764	RECQL5	KAG6759107.1 hypothetical protein POTOM_035574 [Populus tomentosa]	-	-	-	-	GO:0005575//cellular_component;GO:0005622//intracellular anatomical structure;GO:0005634//nucleus;GO:0005694//chromosome;GO:0005737//cytoplasm;GO:0043226//organelle;GO:0043227//membrane-bounded organelle;GO:0043228//non-membrane-bounded organelle;GO:0043229//intracellular organelle;GO:0043231//intracellular membrane-bounded organelle;GO:0043232//intracellular non-membrane-bounded organelle	GO:0000166//nucleotide binding;GO:0003674//molecular_function;GO:0003676//nucleic acid binding;GO:0003677//DNA binding;GO:0003678//DNA helicase activity;GO:0003824//catalytic activity;GO:0004386//helicase activity;GO:0005488//binding;GO:0005524//ATP binding;GO:0008094//ATP-dependent activity, acting on DNA;GO:0008270//zinc ion binding;GO:0009378//four-way junction helicase activity;GO:0016462//py…	GO:0000724//double-strand break repair via homologous recombination;GO:0000725//recombinational repair;GO:0001101//response to acid chemical;GO:0006139//nucleobase-containing compound metabolic process;GO:0006259//DNA metabolic process;GO:0006260//DNA replication;GO:0006281//DNA repair;GO:0006284//base-excision repair;GO:0006302//double-strand break repair;GO:0006310//DNA recombination;GO:0006725…	--
PD00022347	32	27	28	21	17	11	1.117	1.055	0.968	0.838	0.591	0.420	1.04666666666667	0.616333333333333	-0.764019334374799	0.0364935197714755	0.314686428183262	CDC20-1	KAG6737430.1 hypothetical protein POTOM_058951 [Populus tomentosa]	Genetic Information Processing	Folding, sorting and degradation	ko04120//Ubiquitin mediated proteolysis	K03363	-	GO:0005515//protein binding	-	--
PD00030348	7	14	8	28	11	22	0.558	1.333	0.643	2.574	0.908	1.956	0.844666666666667	1.81266666666667	1.10165962688395	0.0375586282553465	0.319564294210185	--	XP_011037303.1 PREDICTED: uncharacterized protein LOC105134550 [Populus euphratica]	-	-	-	-	GO:0019031//viral envelope	GO:0004042//acetyl-CoA:L-glutamate N-acetyltransferase activity;GO:0008080//N-acetyltransferase activity;GO:0008999//ribosomal-protein-alanine N-acetyltransferase activity;GO:0016747//acyltransferase activity, transferring groups other than amino-acyl groups;GO:0033816//diaminobutyrate acetyltransferase activity;GO:0035447//mycothiol synthase activity	GO:0006464//cellular protein modification process;GO:0006592//ornithine biosynthetic process;GO:0010125//mycothiol biosynthetic process;GO:0019064//fusion of virus membrane with host plasma membrane;GO:0019491//ectoine biosynthetic process;GO:0042254//ribosome biogenesis	--
PD00021323	0	1	1	2	3	10	0.000	0.057	0.049	0.112	0.152	0.554	0.0353333333333333	0.272666666666667	2.94803657837855	0.0379415868501925	0.321311356486715	--	TKS02994.1 hypothetical protein D5086_0000157850 [Populus alba]	-	-	-	-	-	GO:0030247//polysaccharide binding	-	--
PD00013781	6	5	4	11	18	9	0.648	0.586	0.402	1.289	1.913	1.075	0.545333333333333	1.42566666666667	1.38642645893459	0.0380661173411256	0.321888244570233	CAB3	KAH8509592.1 hypothetical protein H0E87_011371 [Populus deltoides]	Metabolism;Metabolism	Global and overview maps;Energy metabolism	ko01100//Metabolic pathways;ko00196//Photosynthesis - antenna proteins	K08912;K08912	-	GO:0003824//catalytic activity;GO:0046537//2,3-bisphosphoglycerate-independent phosphoglycerate mutase activity	-	--
PD00018438	7	12	9	20	19	18	0.515	0.990	0.636	1.621	1.397	1.447	0.713666666666667	1.48833333333333	1.06037537962307	0.0381028419418159	0.321990850844954	VPS2.2	XP_011040574.1 PREDICTED: vacuolar protein sorting-associated protein 2 homolog 2 isoform X1 [Populus euphratica]	Cellular Processes	Transport and catabolism	ko04144//Endocytosis	K12191	GO:0000815//ESCRT III complex;GO:0005575//cellular_component;GO:0005622//intracellular anatomical structure;GO:0005737//cytoplasm;GO:0005768//endosome;GO:0010008//endosome membrane;GO:0012505//endomembrane system;GO:0016020//membrane;GO:0031090//organelle membrane;GO:0031410//cytoplasmic vesicle;GO:0031514//motile cilium;GO:0031982//vesicle;GO:0032991//protein-containing complex;GO:0036452//ESCRT…	GO:0005198//structural molecule activity;GO:0008017//microtubule binding	GO:0006810//transport;GO:0007034//vacuolar transport;GO:0008104//protein localization;GO:0008150//biological_process;GO:0015031//protein transport;GO:0015833//peptide transport;GO:0033036//macromolecule localization;GO:0042886//amide transport;GO:0045184//establishment of protein localization;GO:0048870//cell motility;GO:0051179//localization;GO:0051234//establishment of localization;GO:0071702//…	--
PD00018112	36	22	34	17	16	20	1.139	0.781	1.033	0.593	0.506	0.692	0.984333333333333	0.597	-0.721416019147993	0.0386392032567749	0.324794142552824	PSKR2	TKR86188.1 hypothetical protein D5086_0000240910 [Populus alba]	-	-	-	-	-	GO:0005515//protein binding	-	--
PD00019270	24	22	34	47	36	44	1.772	1.822	2.411	3.824	2.659	3.551	2.00166666666667	3.34466666666667	0.740660692171299	0.0390556949517617	0.327237642894206	alkbh8	KAG6748481.1 hypothetical protein POTOM_048404 [Populus tomentosa]	-	-	-	-	GO:0000228//nuclear chromosome;GO:0000785//chromatin;GO:0005575//cellular_component;GO:0005622//intracellular anatomical structure;GO:0005634//nucleus;GO:0005694//chromosome;GO:0005737//cytoplasm;GO:0005829//cytosol;GO:0031974//membrane-enclosed lumen;GO:0031981//nuclear lumen;GO:0043226//organelle;GO:0043227//membrane-bounded organelle;GO:0043228//non-membrane-bounded organelle;GO:0043229//intra…	GO:0000049//tRNA binding;GO:0003674//molecular_function;GO:0003676//nucleic acid binding;GO:0003723//RNA binding;GO:0003824//catalytic activity;GO:0005488//binding;GO:0005506//iron ion binding;GO:0005515//protein binding;GO:0008168//methyltransferase activity;GO:0008173//RNA methyltransferase activity;GO:0008175//tRNA methyltransferase activity;GO:0008198//ferrous iron binding;GO:0008270//zinc io…	GO:0000122//negative regulation of transcription by RNA polymerase II;GO:0001510//RNA methylation;GO:0001666//response to hypoxia;GO:0002097//tRNA wobble base modification;GO:0002098//tRNA wobble uridine modification;GO:0006082//organic acid metabolic process;GO:0006105//succinate metabolic process;GO:0006139//nucleobase-containing compound metabolic process;GO:0006355//regulation of transcriptio…	--
PD00017588	11	22	22	33	34	28	0.643	1.443	1.235	2.126	1.988	1.789	1.107	1.96766666666667	0.829830618944861	0.0392315482942945	0.328296249909705	At5g22620	KAG6754862.1 hypothetical protein POTOM_040661 [Populus tomentosa]	-	-	-	-	-	-	GO:0000160//phosphorelay signal transduction system;GO:0009236//cobalamin biosynthetic process	--
PD00008145	11	7	7	0	5	2	0.966	0.690	0.590	0.000	0.439	0.192	0.748666666666667	0.210333333333333	-1.83164601741806	0.0393703828430827	0.329359695276834	At5g14050	KAH8515392.1 hypothetical protein H0E87_004026 [Populus deltoides]	Genetic Information Processing	Translation	ko03008//Ribosome biogenesis in eukaryotes	K14553	-	GO:0005515//protein binding	-	--
PD00005768	11	6	5	19	11	19	0.644	0.370	0.259	1.221	0.672	1.196	0.424333333333333	1.02966666666667	1.27890745172629	0.0395002635604508	0.330052142600367	--	GER55734.1 tetratricopetide-repeat thioredoxin-like 3 [Striga asiatica]	-	-	-	-	-	-	-	--
PD00031212	24	20	24	36	36	38	1.726	1.634	1.618	2.859	2.555	2.945	1.65933333333333	2.78633333333333	0.747764130488005	0.0395244790549804	0.330156043372825	GDH2	XP_034929769.1 glycine cleavage system H protein 2, mitochondrial-like [Populus alba]	Metabolism;Metabolism;Metabolism;Metabolism;Metabolism	Global and overview maps;Global and overview maps;Global and overview maps;Carbohydrate metabolism;Amino acid metabolism	ko01100//Metabolic pathways;ko01110//Biosynthesis of secondary metabolites;ko01200//Carbon metabolism;ko00630//Glyoxylate and dicarboxylate metabolism;ko00260//Glycine, serine and threonine metabolism	K02437;K02437;K02437;K02437;K02437	GO:0009317//acetyl-CoA carboxylase complex	GO:0003824//catalytic activity;GO:0003989//acetyl-CoA carboxylase activity	GO:0006633//fatty acid biosynthetic process;GO:0019464//glycine decarboxylation via glycine cleavage system	--
PD00029534	12	12	13	5	5	5	0.655	0.735	0.681	0.301	0.273	0.298	0.690333333333333	0.290666666666667	-1.24792751344358	0.0400836072998824	0.332546801237183	TAN	XP_034929969.1 microtubule-binding protein TANGLED-like [Populus alba]	-	-	-	-	-	-	-	--
PD00029033	22	12	22	26	34	36	0.737	0.451	0.708	0.959	1.139	1.318	0.632	1.13866666666667	0.849349010722236	0.0407911939610187	0.3361285535894	ASP	KAH8502568.1 hypothetical protein H0E87_014031 [Populus deltoides]	-	-	-	-	-	GO:0004866//endopeptidase inhibitor activity;GO:0016787//hydrolase activity;GO:0046872//metal ion binding	-	--
PD00000391	6	4	6	1	1	1	0.136	0.102	0.131	0.025	0.023	0.025	0.123	0.0243333333333333	-2.33765244718038	0.0409134124606243	0.336739613570924	chtf18	XP_034930906.1 chromosome transmission fidelity protein 18 homolog [Populus alba]	-	-	-	-	GO:0000228//nuclear chromosome;GO:0000785//chromatin;GO:0005575//cellular_component;GO:0005622//intracellular anatomical structure;GO:0005634//nucleus;GO:0005654//nucleoplasm;GO:0005657//replication fork;GO:0005663//DNA replication factor C complex;GO:0005694//chromosome;GO:0005737//cytoplasm;GO:0005739//mitochondrion;GO:0005829//cytosol;GO:0009360//DNA polymerase III complex;GO:0009379//Holliday…	GO:0000166//nucleotide binding;GO:0003674//molecular_function;GO:0003676//nucleic acid binding;GO:0003677//DNA binding;GO:0003689//DNA clamp loader activity;GO:0003824//catalytic activity;GO:0003887//DNA-directed DNA polymerase activity;GO:0003924//GTPase activity;GO:0004252//serine-type endopeptidase activity;GO:0005488//binding;GO:0005524//ATP binding;GO:0005525//GTP binding;GO:0008094//ATP-dep…	GO:0000003//reproduction;GO:0000070//mitotic sister chromatid segregation;GO:0000278//mitotic cell cycle;GO:0000280//nuclear division;GO:0000724//double-strand break repair via homologous recombination;GO:0000725//recombinational repair;GO:0000819//sister chromatid segregation;GO:0006139//nucleobase-containing compound metabolic process;GO:0006259//DNA metabolic process;GO:0006260//DNA replicatio…	--
PD00012093	14	15	13	5	4	9	0.513	0.616	0.457	0.202	0.147	0.360	0.528666666666667	0.236333333333333	-1.16153523846447	0.0411257180316512	0.337990688515257	Hgsnat	KAG6775046.1 hypothetical protein POTOM_018472 [Populus tomentosa]	Metabolism;Metabolism	Global and overview maps;Glycan biosynthesis and metabolism	ko01100//Metabolic pathways;ko00531//Glycosaminoglycan degradation	K10532;K10532	-	-	-	--
PD00031828	31	27	18	31	60	34	5.024	4.909	2.801	5.536	9.724	6.022	4.24466666666667	7.094	0.740948066772507	0.0425158696528876	0.346167125805396	FD2	XP_034899629.1 ferredoxin-like [Populus alba]	Metabolism;Metabolism	Global and overview maps;Energy metabolism	ko01100//Metabolic pathways;ko00195//Photosynthesis	K02639;K02639	GO:0005575//cellular_component;GO:0005622//intracellular anatomical structure;GO:0005737//cytoplasm;GO:0009507//chloroplast;GO:0009536//plastid;GO:0043226//organelle;GO:0043227//membrane-bounded organelle;GO:0043229//intracellular organelle;GO:0043231//intracellular membrane-bounded organelle	GO:0003674//molecular_function;GO:0003824//catalytic activity;GO:0005488//binding;GO:0009055//electron transfer activity;GO:0016491//oxidoreductase activity;GO:0016655//oxidoreductase activity, acting on NAD(P)H, quinone or similar compound as acceptor;GO:0043167//ion binding;GO:0043169//cation binding;GO:0046872//metal ion binding;GO:0051536//iron-sulfur cluster binding;GO:0051537//2 iron, 2 sul…	GO:0006091//generation of precursor metabolites and energy;GO:0006814//sodium ion transport;GO:0008150//biological_process;GO:0008152//metabolic process;GO:0009987//cellular process;GO:0010124//phenylacetate catabolic process;GO:0016226//iron-sulfur cluster assembly;GO:0022900//electron transport chain;GO:0044237//cellular metabolic process	--
PD00015525	52	37	43	47	82	65	4.679	3.677	3.654	4.604	7.359	6.316	4.00333333333333	6.093	0.60595099514547	0.0427698943731099	0.347427910088813	At3g23325	XP_002314479.1 uncharacterized protein At4g14342 isoform X1 [Populus trichocarpa]	Genetic Information Processing	Transcription	ko03040//Spliceosome	K12832	-	-	-	--
PD00031497	24	17	15	38	30	27	2.561	2.035	1.537	4.467	3.201	3.148	2.04433333333333	3.60533333333333	0.818502200641494	0.042991809830873	0.348422634618339	At4g27740	KAG6753631.1 hypothetical protein POTOM_041617 [Populus tomentosa]	-	-	-	-	-	GO:0033743//peptide-methionine (R)-S-oxide reductase activity	-	--
PD00006335	26	10	14	10	3	9	2.706	1.168	1.399	1.147	0.312	1.024	1.75766666666667	0.827666666666667	-1.08653973520299	0.0434254088948598	0.350215646163349	--	XP_002325109.2 uncharacterized protein LOC7489420 [Populus trichocarpa]	-	-	-	-	-	-	-	--
MSTRG.12768	16	11	12	35	19	19	2.328	1.795	1.676	5.610	2.764	3.021	1.933	3.79833333333333	0.974524881220266	0.0436202202003292	0.350518412836174	--	PNT53996.1 hypothetical protein POPTR_001G116700, partial [Populus trichocarpa]	-	-	-	-	GO:0042600//egg chorion	-	GO:0007275//multicellular organism development	--
PD00000770	14	20	14	8	10	4	0.517	0.828	0.496	0.325	0.369	0.161	0.613666666666667	0.285	-1.10649330157665	0.0439067246917699	0.351847629644476	At5g41800	XP_034894853.1 probable GABA transporter 2 [Populus alba]	-	-	-	-	GO:0016020//membrane	GO:0008948//oxaloacetate decarboxylase activity;GO:0015081//sodium ion transmembrane transporter activity	GO:0036376//sodium ion export across plasma membrane	--
PD00013776	0	2	2	7	6	5	0.000	0.248	0.212	0.853	0.664	0.604	0.153333333333333	0.707	2.20503885458618	0.044323199843278	0.353855158640225	GASA11	XP_002307719.1 gibberellin-regulated protein 11 [Populus trichocarpa]	-	-	-	-	GO:0005575//cellular_component;GO:0005576//extracellular region	-	GO:0001101//response to acid chemical;GO:0007154//cell communication;GO:0007165//signal transduction;GO:0008150//biological_process;GO:0009719//response to endogenous stimulus;GO:0009725//response to hormone;GO:0009739//response to gibberellin;GO:0009740//gibberellic acid mediated signaling pathway;GO:0009755//hormone-mediated signaling pathway;GO:0009987//cellular process;GO:0010033//response to…	--
PD00007091	13	18	18	10	10	2	0.816	1.268	1.085	0.692	0.628	0.137	1.05633333333333	0.485666666666667	-1.12102678231772	0.0443393219678495	0.353855158640225	CNGC14	RQO92272.1 hypothetical protein POPTR_006G271480 [Populus trichocarpa]	Organismal Systems	Environmental adaptation	ko04626//Plant-pathogen interaction	K05391	-	-	-	--
PD00002148	8	4	2	1	0	1	0.267	0.177	0.072	0.039	0.000	0.039	0.172	0.026	-2.72582503656101	0.0450213335402577	0.357226181332311	--	-	-	-	-	-	-	-	-	--
PD00024544	24	34	35	17	16	22	2.090	3.321	2.926	1.631	1.393	2.094	2.779	1.706	-0.703948187882272	0.0450584242831517	0.357378162437108	ACA7	XP_034895939.1 alpha carbonic anhydrase 7-like [Populus alba]	Metabolism;Metabolism	Global and overview maps;Energy metabolism	ko01100//Metabolic pathways;ko00910//Nitrogen metabolism	K01674;K01674	-	-	-	--
PD00001521	27	27	31	19	19	11	0.934	1.047	1.029	0.724	0.657	0.416	1.00333333333333	0.599	-0.744173078137118	0.0451185120377968	0.357435715784126	--	KAG6792328.1 hypothetical protein POTOM_001473 [Populus tomentosa]	-	-	-	-	-	-	GO:0015031//protein transport	--
PD00026557	7	4	3	0	2	0	0.396	0.254	0.163	0.000	0.113	0.000	0.271	0.0376666666666667	-2.84693257965984	0.0459059707436877	0.36117766145195	PCMP-E45	KAG6747467.1 hypothetical protein POTOM_049871 [Populus tomentosa]	-	-	-	-	-	-	-	--
PD00029492	24	14	20	29	43	26	2.369	1.550	1.895	3.154	4.244	2.805	1.938	3.401	0.811390435292761	0.0462255106356068	0.362671259076858	At5g27670	XP_034929910.1 probable histone H2A.5 [Populus alba]	-	-	-	-	-	GO:0003677//DNA binding;GO:0005096//GTPase activator activity	-	--
PD00010580	27	23	31	47	45	34	2.253	2.153	2.484	4.322	3.756	3.101	2.29666666666667	3.72633333333333	0.69821525187718	0.0464756706298452	0.363313994254229	At4g27270	XP_034906413.1 probable NAD(P)H dehydrogenase (quinone) FQR1-like 1 [Populus alba]	Metabolism;Metabolism;Metabolism	Global and overview maps;Global and overview maps;Metabolism of cofactors and vitamins	ko01100//Metabolic pathways;ko01110//Biosynthesis of secondary metabolites;ko00130//Ubiquinone and other terpenoid-quinone biosynthesis	K03809;K03809;K03809	-	GO:0003955//NAD(P)H dehydrogenase (quinone) activity;GO:0009055//electron transfer activity;GO:0010181//FMN binding;GO:0016491//oxidoreductase activity	-	--
PD00009700	17	13	6	3	7	4	0.336	0.288	0.114	0.065	0.138	0.086	0.246	0.0963333333333333	-1.35255132355972	0.0466483847728519	0.364359248399993	--	XP_034906264.1 extensin-2-like [Populus alba]	-	-	-	-	-	GO:0005199//structural constituent of cell wall	GO:0009664//plant-type cell wall organization	--
PD00005861	26	35	39	51	56	43	2.065	3.119	2.975	4.464	4.448	3.733	2.71966666666667	4.215	0.632102791388866	0.0467834854104539	0.364844377708597	At5g03810	KAG6769724.1 hypothetical protein POTOM_025385 [Populus tomentosa]	-	-	-	-	GO:0005575//cellular_component;GO:0005576//extracellular region	GO:0003674//molecular_function;GO:0003824//catalytic activity;GO:0016298//lipase activity;GO:0016787//hydrolase activity;GO:0016788//hydrolase activity, acting on ester bonds	GO:0006629//lipid metabolic process;GO:0008150//biological_process;GO:0008152//metabolic process;GO:0009056//catabolic process;GO:0016042//lipid catabolic process;GO:0044238//primary metabolic process;GO:0071704//organic substance metabolic process;GO:1901575//organic substance catabolic process	--
PD00012806	39	36	37	56	50	57	3.772	3.906	3.436	5.968	4.836	6.026	3.70466666666667	5.61	0.598657031266821	0.046838838760686	0.364978245384476	HIPP27	XP_034889725.1 heavy metal-associated isoprenylated plant protein 27 [Populus alba]	-	-	-	-	GO:0005575//cellular_component;GO:0005622//intracellular anatomical structure;GO:0005737//cytoplasm;GO:0005886//plasma membrane;GO:0016020//membrane;GO:0071944//cell periphery	GO:0003674//molecular_function;GO:0005488//binding;GO:0043167//ion binding;GO:0043169//cation binding;GO:0046872//metal ion binding;GO:0046914//transition metal ion binding	GO:0006810//transport;GO:0006811//ion transport;GO:0006812//cation transport;GO:0006873//cellular ion homeostasis;GO:0006875//cellular metal ion homeostasis;GO:0008150//biological_process;GO:0009987//cellular process;GO:0019725//cellular homeostasis;GO:0030001//metal ion transport;GO:0030003//cellular cation homeostasis;GO:0042592//homeostatic process;GO:0046916//cellular transition metal ion hom…	--
MSTRG.11939	31	20	36	45	44	45	3.879	2.807	4.325	6.204	5.505	6.154	3.67033333333333	5.95433333333333	0.698028896178205	0.0470575035075603	0.366025737168562	--	XP_002304792.1 reactive oxygen species modulator 1 [Populus trichocarpa]	-	-	-	-	-	GO:0042834//peptidoglycan binding;GO:0047112//pyruvate oxidase activity	GO:0009444//pyruvate oxidation	--
PD00026997	36	38	41	20	28	25	2.477	2.933	2.709	1.516	1.926	1.880	2.70633333333333	1.774	-0.609333534305971	0.0474661928739871	0.367886944957483	NUDT2	XP_034898216.1 nudix hydrolase 2-like [Populus alba]	-	-	-	-	-	GO:0016787//hydrolase activity;GO:0016818//hydrolase activity, acting on acid anhydrides, in phosphorus-containing anhydrides;GO:0017111//nucleoside-triphosphatase activity	GO:0006139//nucleobase-containing compound metabolic process;GO:0006281//DNA repair	--
PD00027020	7	7	9	3	2	2	0.123	0.138	0.151	0.058	0.035	0.038	0.137333333333333	0.0436666666666667	-1.65307752564576	0.0475753277622999	0.368037572977453	ACA10	TKR90698.1 hypothetical protein D5086_0000230100 [Populus alba]	-	-	-	-	GO:0031004//potassium ion-transporting ATPase complex	GO:0005388//P-type calcium transporter activity;GO:0008556//P-type potassium transmembrane transporter activity;GO:0015444//P-type magnesium transporter activity	GO:0006813//potassium ion transport;GO:0006816//calcium ion transport;GO:0015693//magnesium ion transport	--
PD00017962	2	3	2	0	0	0	0.363	0.611	0.349	0.000	0.000	0.000	0.441	0.001	-8.78463484555752	0.0482211429007367	0.370753786942702	DDB1	KAF2317850.1 hypothetical protein GH714_041167 [Hevea brasiliensis]	Genetic Information Processing;Genetic Information Processing	Folding, sorting and degradation;Replication and repair	ko04120//Ubiquitin mediated proteolysis;ko03420//Nucleotide excision repair	K10610;K10610	GO:0000151//ubiquitin ligase complex;GO:0005575//cellular_component;GO:0005622//intracellular anatomical structure;GO:0005634//nucleus;GO:0031461//cullin-RING ubiquitin ligase complex;GO:0032991//protein-containing complex;GO:0043226//organelle;GO:0043227//membrane-bounded organelle;GO:0043229//intracellular organelle;GO:0043231//intracellular membrane-bounded organelle;GO:1902494//catalytic comp…	GO:0003674//molecular_function;GO:0003676//nucleic acid binding;GO:0003677//DNA binding;GO:0003684//damaged DNA binding;GO:0005488//binding;GO:0019903//protein phosphatase binding;GO:0097159//organic cyclic compound binding;GO:1901363//heterocyclic compound binding	GO:0006139//nucleobase-containing compound metabolic process;GO:0006259//DNA metabolic process;GO:0006281//DNA repair;GO:0006289//nucleotide-excision repair;GO:0006464//cellular protein modification process;GO:0006508//proteolysis;GO:0006511//ubiquitin-dependent protein catabolic process;GO:0006725//cellular aromatic compound metabolic process;GO:0006807//nitrogen compound metabolic process;GO:00…	--
PD00009926	0	0	0	2	3	2	0.000	0.000	0.000	0.227	0.309	0.225	0.001	0.253666666666667	7.98679014278239	0.0482211437433059	0.370753786942702	--	KAG6787438.1 hypothetical protein POTOM_009077 [Populus tomentosa]	-	-	-	-	-	-	-	--
PD00003812	15	34	24	18	10	11	1.459	3.709	2.241	1.929	0.972	1.169	2.46966666666667	1.35666666666667	-0.864250039214013	0.0483663482608076	0.371259082445668	--	KAF9684962.1 hypothetical protein SADUNF_Sadunf03G0004800 [Salix dunnii]	-	-	-	-	-	-	-	--
PD00001958	10	8	12	19	20	19	0.998	0.895	1.150	2.089	1.996	2.072	1.01433333333333	2.05233333333333	1.01673323470049	0.0484077443417261	0.371427669937468	pKIWI504	KAG6792703.1 hypothetical protein POTOM_001856 [Populus tomentosa]	-	-	-	-	-	GO:0046872//metal ion binding	-	--
PD00000792	16	21	28	15	7	12	0.519	0.760	0.868	0.534	0.226	0.423	0.715666666666667	0.394333333333333	-0.859872117518987	0.0484929462089064	0.371427669937468	At5g41620	XP_011026947.1 PREDICTED: LOW QUALITY PROTEIN: uncharacterized protein At5g41620-like [Populus euphratica]	-	-	-	-	GO:0005886//plasma membrane	GO:0005524//ATP binding;GO:0022857//transmembrane transporter activity	GO:0007059//chromosome segregation;GO:0030254//protein secretion by the type III secretion system;GO:0030261//chromosome condensation;GO:0055085//transmembrane transport	--
PD00006532	1	0	0	2	4	4	0.084	0.000	0.000	0.184	0.334	0.365	0.028	0.294333333333333	3.3939522048697	0.0486673222639046	0.372345538205276	DOF3.5	XP_002309254.1 dof zinc finger protein DOF3.5 [Populus trichocarpa]	-	-	-	-	-	GO:0003677//DNA binding	GO:0006355//regulation of transcription, DNA-templated;GO:0010124//phenylacetate catabolic process	Dof
PD00011184	0	0	1	5	3	2	0.000	0.000	0.049	0.279	0.152	0.111	0.0163333333333333	0.180666666666667	3.46743919723867	0.049252190726577	0.374803847993701	AOS3	XP_034917073.1 allene oxide synthase 3-like [Populus alba]	Metabolism;Metabolism;Metabolism	Global and overview maps;Global and overview maps;Lipid metabolism	ko01100//Metabolic pathways;ko01110//Biosynthesis of secondary metabolites;ko00592//alpha-Linolenic acid metabolism	K01723;K01723;K01723	-	GO:0005506//iron ion binding;GO:0016705//oxidoreductase activity, acting on paired donors, with incorporation or reduction of molecular oxygen;GO:0020037//heme binding	-	--
PD00016451	45	32	45	68	49	60	1.972	1.573	1.894	3.284	2.147	2.874	1.813	2.76833333333333	0.610638742384423	0.0492549800382301	0.374803847993701	Mettl21A	TKR84331.1 hypothetical protein D5086_0000258790 [Populus alba]	-	-	-	-	-	GO:0004719//protein-L-isoaspartate (D-aspartate) O-methyltransferase activity;GO:0008168//methyltransferase activity;GO:0046025//precorrin-6Y C5,15-methyltransferase (decarboxylating) activity;GO:0046406//magnesium protoporphyrin IX methyltransferase activity	GO:0015995//chlorophyll biosynthetic process;GO:0030091//protein repair;GO:0046140//corrin biosynthetic process	--
PD00023668	19	18	25	6	16	10	1.008	1.072	1.274	0.351	0.849	0.580	1.118	0.593333333333333	-0.914005447710587	0.0497838602060607	0.377437735680984	USPL1	KAG6761507.1 hypothetical protein POTOM_034732 [Populus tomentosa]	-	-	-	-	-	-	-	--
PD00023603	39	30	33	23	23	17	1.008	0.869	0.819	0.655	0.594	0.480	0.898666666666667	0.576333333333333	-0.640882627539578	0.0499934709299254	0.378359984556079	MCM4	KAG6761570.1 hypothetical protein POTOM_034798 [Populus tomentosa]	Genetic Information Processing	Replication and repair	ko03030//DNA replication	K02212	GO:0000228//nuclear chromosome;GO:0000347//THO complex;GO:0000785//chromatin;GO:0005575//cellular_component;GO:0005622//intracellular anatomical structure;GO:0005634//nucleus;GO:0005654//nucleoplasm;GO:0005656//nuclear pre-replicative complex;GO:0005657//replication fork;GO:0005694//chromosome;GO:0005730//nucleolus;GO:0005737//cytoplasm;GO:0005829//cytosol;GO:0010007//magnesium chelatase complex;…	GO:0000166//nucleotide binding;GO:0003674//molecular_function;GO:0003676//nucleic acid binding;GO:0003677//DNA binding;GO:0003678//DNA helicase activity;GO:0003682//chromatin binding;GO:0003688//DNA replication origin binding;GO:0003690//double-stranded DNA binding;GO:0003697//single-stranded DNA binding;GO:0003824//catalytic activity;GO:0004176//ATP-dependent peptidase activity;GO:0004386//helic…	GO:0000003//reproduction;GO:0000278//mitotic cell cycle;GO:0000724//double-strand break repair via homologous recombination;GO:0000725//recombinational repair;GO:0000727//double-strand break repair via break-induced replication;GO:0006139//nucleobase-containing compound metabolic process;GO:0006259//DNA metabolic process;GO:0006260//DNA replication;GO:0006261//DNA-dependent DNA replication;GO:000…	--
