# Supplementary material for: Environmental Factors, Developmental Genes and Oxidative Stress Determine Inter-Species Variability in Seed Longevity in Salicaceae
Source: Plants (Basel). 2025 Sep 13;14(18):2861. doi: 10.3390/plants14182861 (PMC12473942; doi:10.3390/plants14182861)
Supplement: Supplementary file 1 [file plants-14-02861-s001.zip › Data S3 GO enrichment.xlsx]

## Sheet: P. euphraticTop 20 pathway gene
Cellular component
GO ID	Description	Genes
GO:0005840	ribosome	MSTRG.11881(RPL38A);MSTRG.12873(RPS28C);MSTRG.15942(RPS30A);MSTRG.16030(RPS28);MSTRG.16213(--);MSTRG.17073(RPL6);MSTRG.17489(RPS30A);MSTRG.25082(RPL10AA);MSTRG.2756(RPS29A);MSTRG.887(RPS29A);ncbi_105107780(LOC105107780);ncbi_105110023(LOC105110023);ncbi_105113082(LOC105113082);ncbi_105114713(LOC105114713);ncbi_105117479(LOC105117479);ncbi_105118272(LOC105118272);ncbi_105118525(LOC105118525);ncbi_…
GO:0034998	oligosaccharyltransferase I complex	ncbi_105110121(LOC105110121);ncbi_105116890(LOC105116890);ncbi_105120184(LOC105120184);ncbi_105142593(LOC105142593)
GO:0098796	membrane protein complex	MSTRG.13651(At1g76200);MSTRG.1428(ABCB4);MSTRG.1429(ABCB11);MSTRG.8257(--);MSTRG.8593(At2g22425);ncbi_105107723(LOC105107723);ncbi_105107874(LOC105107874);ncbi_105108949(LOC105108949);ncbi_105110121(LOC105110121);ncbi_105111658(LOC105111658);ncbi_105112081(LOC105112081);ncbi_105112939(LOC105112939);ncbi_105115521(LOC105115521);ncbi_105115522(LOC105115522);ncbi_105115731(LOC105115731);ncbi_1051168…
GO:1990904	ribonucleoprotein complex	MSTRG.11881(RPL38A);MSTRG.12873(RPS28C);MSTRG.15942(RPS30A);MSTRG.16030(RPS28);MSTRG.16213(--);MSTRG.17073(RPL6);MSTRG.17489(RPS30A);MSTRG.25082(RPL10AA);MSTRG.2756(RPS29A);MSTRG.7194(DOT2);MSTRG.887(RPS29A);ncbi_105107780(LOC105107780);ncbi_105107795(LOC105107795);ncbi_105110023(LOC105110023);ncbi_105110737(LOC105110737);ncbi_105113082(LOC105113082);ncbi_105114713(LOC105114713);ncbi_105117479(LO…
GO:0044444	cytoplasmic part	MSTRG.11881(RPL38A);MSTRG.12873(RPS28C);MSTRG.13651(At1g76200);MSTRG.140(OST4A);MSTRG.141(OST4A);MSTRG.15266(STY46);MSTRG.15942(RPS30A);MSTRG.16030(RPS28);MSTRG.16213(--);MSTRG.17073(RPL6);MSTRG.17489(RPS30A);MSTRG.23990(At4g10100);MSTRG.25082(RPL10AA);MSTRG.2756(RPS29A);MSTRG.7194(DOT2);MSTRG.8257(--);MSTRG.8586(ksh);MSTRG.8593(At2g22425);MSTRG.887(RPS29A);ncbi_105107527(LOC105107527);ncbi_10510…
GO:0008250	oligosaccharyltransferase complex	ncbi_105110121(LOC105110121);ncbi_105116890(LOC105116890);ncbi_105120184(LOC105120184);ncbi_105142593(LOC105142593)
GO:0032991	protein-containing complex	MSTRG.11881(RPL38A);MSTRG.12826(APC13);MSTRG.12873(RPS28C);MSTRG.13651(At1g76200);MSTRG.1428(ABCB4);MSTRG.1429(ABCB11);MSTRG.15942(RPS30A);MSTRG.16030(RPS28);MSTRG.16213(--);MSTRG.17073(RPL6);MSTRG.17489(RPS30A);MSTRG.22607(CBG21705);MSTRG.22727(BGLU12);MSTRG.25082(RPL10AA);MSTRG.2756(RPS29A);MSTRG.537(--);MSTRG.7194(DOT2);MSTRG.8257(--);MSTRG.8593(At2g22425);MSTRG.887(RPS29A);ncbi_105107723(LOC1…
GO:0044432	endoplasmic reticulum part	MSTRG.140(OST4A);MSTRG.141(OST4A);MSTRG.8586(ksh);MSTRG.8593(At2g22425);ncbi_105110121(LOC105110121);ncbi_105113248(LOC105113248);ncbi_105116890(LOC105116890);ncbi_105117936(LOC105117936);ncbi_105119868(LOC105119868);ncbi_105119945(LOC105119945);ncbi_105120184(LOC105120184);ncbi_105120506(LOC105120506);ncbi_105123962(LOC105123962);ncbi_105124218(LOC105124218);ncbi_105125664(LOC105125664);ncbi_105…
GO:0005789	endoplasmic reticulum membrane	MSTRG.140(OST4A);MSTRG.141(OST4A);MSTRG.8586(ksh);MSTRG.8593(At2g22425);ncbi_105110121(LOC105110121);ncbi_105113248(LOC105113248);ncbi_105116890(LOC105116890);ncbi_105117936(LOC105117936);ncbi_105119945(LOC105119945);ncbi_105120184(LOC105120184);ncbi_105120506(LOC105120506);ncbi_105123962(LOC105123962);ncbi_105124218(LOC105124218);ncbi_105125664(LOC105125664);ncbi_105126964(LOC105126964);ncbi_105…
GO:0098827	endoplasmic reticulum subcompartment	MSTRG.140(OST4A);MSTRG.141(OST4A);MSTRG.8586(ksh);MSTRG.8593(At2g22425);ncbi_105110121(LOC105110121);ncbi_105113248(LOC105113248);ncbi_105116890(LOC105116890);ncbi_105117936(LOC105117936);ncbi_105119945(LOC105119945);ncbi_105120184(LOC105120184);ncbi_105120506(LOC105120506);ncbi_105123962(LOC105123962);ncbi_105124218(LOC105124218);ncbi_105125664(LOC105125664);ncbi_105126964(LOC105126964);ncbi_105…
Molecular function
GO ID	Description	Genes
GO:0003735	structural constituent of ribosome	MSTRG.11881(RPL38A);MSTRG.12873(RPS28C);MSTRG.15942(RPS30A);MSTRG.16030(RPS28);MSTRG.16213(--);MSTRG.17073(RPL6);MSTRG.17489(RPS30A);MSTRG.25082(RPL10AA);MSTRG.2756(RPS29A);MSTRG.887(RPS29A);ncbi_105107780(LOC105107780);ncbi_105110023(LOC105110023);ncbi_105113082(LOC105113082);ncbi_105114713(LOC105114713);ncbi_105117479(LOC105117479);ncbi_105118272(LOC105118272);ncbi_105118525(LOC105118525);ncbi_…
GO:0005198	structural molecule activity	MSTRG.11881(RPL38A);MSTRG.12873(RPS28C);MSTRG.15942(RPS30A);MSTRG.16030(RPS28);MSTRG.16213(--);MSTRG.17073(RPL6);MSTRG.17489(RPS30A);MSTRG.25082(RPL10AA);MSTRG.2756(RPS29A);MSTRG.887(RPS29A);ncbi_105107780(LOC105107780);ncbi_105107874(LOC105107874);ncbi_105110023(LOC105110023);ncbi_105113082(LOC105113082);ncbi_105114713(LOC105114713);ncbi_105117479(LOC105117479);ncbi_105118272(LOC105118272);ncbi_…
GO:0004866	endopeptidase inhibitor activity	MSTRG.19402(TIMPA);ncbi_105115731(LOC105115731);ncbi_105115781(LOC105115781);ncbi_105116378(LOC105116378);ncbi_105116379(LOC105116379);ncbi_105124621(LOC105124621);ncbi_105124623(LOC105124623);ncbi_105133222(LOC105133222)
GO:0030414	peptidase inhibitor activity	MSTRG.19402(TIMPA);ncbi_105115731(LOC105115731);ncbi_105115781(LOC105115781);ncbi_105116378(LOC105116378);ncbi_105116379(LOC105116379);ncbi_105124621(LOC105124621);ncbi_105124623(LOC105124623);ncbi_105133222(LOC105133222)
GO:0061135	endopeptidase regulator activity	MSTRG.19402(TIMPA);ncbi_105115731(LOC105115731);ncbi_105115781(LOC105115781);ncbi_105116378(LOC105116378);ncbi_105116379(LOC105116379);ncbi_105124621(LOC105124621);ncbi_105124623(LOC105124623);ncbi_105133222(LOC105133222)
GO:0061134	peptidase regulator activity	MSTRG.19402(TIMPA);ncbi_105115731(LOC105115731);ncbi_105115781(LOC105115781);ncbi_105116378(LOC105116378);ncbi_105116379(LOC105116379);ncbi_105124621(LOC105124621);ncbi_105124623(LOC105124623);ncbi_105133222(LOC105133222)
GO:0015416	ATPase-coupled organic phosphonate transmembrane transporter activity	MSTRG.1428(ABCB4);MSTRG.1429(ABCB11);ncbi_105107874(LOC105107874);ncbi_105108949(LOC105108949);ncbi_105112081(LOC105112081);ncbi_105115521(LOC105115521);ncbi_105115522(LOC105115522);ncbi_105119730(LOC105119730);ncbi_105122951(LOC105122951);ncbi_105139322(LOC105139322);ncbi_105139323(LOC105139323)
GO:0015604	organic phosphonate transmembrane transporter activity	MSTRG.1428(ABCB4);MSTRG.1429(ABCB11);ncbi_105107874(LOC105107874);ncbi_105108949(LOC105108949);ncbi_105112081(LOC105112081);ncbi_105115521(LOC105115521);ncbi_105115522(LOC105115522);ncbi_105119730(LOC105119730);ncbi_105122951(LOC105122951);ncbi_105139322(LOC105139322);ncbi_105139323(LOC105139323)
GO:0016034	maleylacetoacetate isomerase activity	ncbi_105107723(LOC105107723);ncbi_105115514(LOC105115514);ncbi_105129377(LOC105129377);ncbi_105137450(LOC105137450);ncbi_105137453(LOC105137453);ncbi_105137659(LOC105137659);ncbi_105139205(LOC105139205)
GO:0043212	carbohydrate-exporting ATPase activity	MSTRG.1428(ABCB4);MSTRG.1429(ABCB11);ncbi_105107874(LOC105107874);ncbi_105112081(LOC105112081);ncbi_105115521(LOC105115521);ncbi_105115522(LOC105115522);ncbi_105119730(LOC105119730);ncbi_105122951(LOC105122951);ncbi_105139322(LOC105139322);ncbi_105139323(LOC105139323)
Biological process
GO ID	Description	Genes
GO:0006518	peptide metabolic process	MSTRG.11881(RPL38A);MSTRG.12873(RPS28C);MSTRG.1429(ABCB11);MSTRG.15942(RPS30A);MSTRG.16030(RPS28);MSTRG.16213(--);MSTRG.17073(RPL6);MSTRG.17489(RPS30A);MSTRG.22607(CBG21705);MSTRG.25082(RPL10AA);MSTRG.2756(RPS29A);MSTRG.8593(At2g22425);MSTRG.887(RPS29A);ncbi_105107723(LOC105107723);ncbi_105107780(LOC105107780);ncbi_105109706(LOC105109706);ncbi_105110023(LOC105110023);ncbi_105110737(LOC105110737);…
GO:0006412	translation	MSTRG.11881(RPL38A);MSTRG.12873(RPS28C);MSTRG.1429(ABCB11);MSTRG.15942(RPS30A);MSTRG.16030(RPS28);MSTRG.16213(--);MSTRG.17073(RPL6);MSTRG.17489(RPS30A);MSTRG.22607(CBG21705);MSTRG.25082(RPL10AA);MSTRG.2756(RPS29A);MSTRG.887(RPS29A);ncbi_105107780(LOC105107780);ncbi_105109706(LOC105109706);ncbi_105110023(LOC105110023);ncbi_105110737(LOC105110737);ncbi_105113082(LOC105113082);ncbi_105114713(LOC1051…
GO:0043043	peptide biosynthetic process	MSTRG.11881(RPL38A);MSTRG.12873(RPS28C);MSTRG.1429(ABCB11);MSTRG.15942(RPS30A);MSTRG.16030(RPS28);MSTRG.16213(--);MSTRG.17073(RPL6);MSTRG.17489(RPS30A);MSTRG.22607(CBG21705);MSTRG.25082(RPL10AA);MSTRG.2756(RPS29A);MSTRG.887(RPS29A);ncbi_105107780(LOC105107780);ncbi_105109706(LOC105109706);ncbi_105110023(LOC105110023);ncbi_105110737(LOC105110737);ncbi_105113082(LOC105113082);ncbi_105114713(LOC1051…
GO:0043603	cellular amide metabolic process	MSTRG.11881(RPL38A);MSTRG.12873(RPS28C);MSTRG.1429(ABCB11);MSTRG.15942(RPS30A);MSTRG.16030(RPS28);MSTRG.16213(--);MSTRG.17073(RPL6);MSTRG.17489(RPS30A);MSTRG.22607(CBG21705);MSTRG.25082(RPL10AA);MSTRG.2756(RPS29A);MSTRG.8593(At2g22425);MSTRG.887(RPS29A);ncbi_105107723(LOC105107723);ncbi_105107780(LOC105107780);ncbi_105109706(LOC105109706);ncbi_105110023(LOC105110023);ncbi_105110737(LOC105110737);…
GO:0042891	antibiotic transport	MSTRG.1428(ABCB4);MSTRG.1429(ABCB11);ncbi_105107874(LOC105107874);ncbi_105112081(LOC105112081);ncbi_105115521(LOC105115521);ncbi_105115522(LOC105115522);ncbi_105119730(LOC105119730);ncbi_105120506(LOC105120506);ncbi_105122951(LOC105122951);ncbi_105139322(LOC105139322);ncbi_105139323(LOC105139323)
GO:0015716	organic phosphonate transport	MSTRG.1428(ABCB4);MSTRG.1429(ABCB11);ncbi_105107874(LOC105107874);ncbi_105108949(LOC105108949);ncbi_105112081(LOC105112081);ncbi_105115521(LOC105115521);ncbi_105115522(LOC105115522);ncbi_105119730(LOC105119730);ncbi_105122951(LOC105122951);ncbi_105139322(LOC105139322);ncbi_105139323(LOC105139323)
GO:0033231	carbohydrate export	MSTRG.1428(ABCB4);MSTRG.1429(ABCB11);ncbi_105107874(LOC105107874);ncbi_105112081(LOC105112081);ncbi_105115521(LOC105115521);ncbi_105115522(LOC105115522);ncbi_105119730(LOC105119730);ncbi_105122951(LOC105122951);ncbi_105139322(LOC105139322);ncbi_105139323(LOC105139323)
GO:0043215	daunorubicin transport	MSTRG.1428(ABCB4);MSTRG.1429(ABCB11);ncbi_105107874(LOC105107874);ncbi_105112081(LOC105112081);ncbi_105115521(LOC105115521);ncbi_105115522(LOC105115522);ncbi_105119730(LOC105119730);ncbi_105122951(LOC105122951);ncbi_105139322(LOC105139322);ncbi_105139323(LOC105139323)
GO:1901656	glycoside transport	MSTRG.1428(ABCB4);MSTRG.1429(ABCB11);ncbi_105107874(LOC105107874);ncbi_105112081(LOC105112081);ncbi_105115521(LOC105115521);ncbi_105115522(LOC105115522);ncbi_105119730(LOC105119730);ncbi_105122951(LOC105122951);ncbi_105139322(LOC105139322);ncbi_105139323(LOC105139323)
GO:0042773	ATP synthesis coupled electron transport	ncbi_105112939(LOC105112939);ncbi_105113662(LOC105113662);ncbi_105136661(LOC105136661);ncbi_20160493(ndhB);ncbi_20160518(ndhB)

## Sheet: P.davidiana
Cellular component
GO ID	Description	Genes
GO:0098796	membrane protein complex	MSTRG.14767(UBI11);PD00001361(AHA10);PD00006507(ABCG22);PD00006701(--);PD00012166(At5g27430);PD00014356(ABCG6);PD00016017(At5g18800);PD00016948(BHLH112);PD00017910(VHA-e1);PD00018438(VPS2.2);PD00018771(psbC);PD00018786(atpA);PD00018824(ABCC9);PD00019419(ABCB11);PD00024801(TEB);PD00027020(ACA10);PD00028003(ndhH);PD00028804(CSI1);PD00028833(CSI1);PD00029980(At3g03070)
GO:0009528	plastid inner membrane	PD00009125(PHT4;4);PD00028000(TIC214);PD00028001(TIC214)
GO:0009706	chloroplast inner membrane	PD00009125(PHT4;4);PD00028000(TIC214);PD00028001(TIC214)
GO:0005739	mitochondrion	PD00000391(chtf18);PD00000594(--);PD00005079(--);PD00007179(PCMP-H87);PD00007762(--);PD00008041(BHLH110);PD00010931(ASP);PD00015073(--);PD00016017(At5g18800);PD00016948(BHLH112);PD00017090(TRX2);PD00018127(COX17-1);PD00018786(atpA);PD00019902(--);PD00022302(CYP19-3);PD00022305(CYP19-3);PD00029980(At3g03070)
GO:0030875	rDNA protrusion	PD00023603(MCM4)
GO:0098803	respiratory chain complex	MSTRG.14767(UBI11);PD00016017(At5g18800);PD00029980(At3g03070)
GO:0097373	MCM core complex	PD00023603(MCM4)
GO:0005758	mitochondrial intermembrane space	PD00018127(COX17-1);PD00019902(--)
GO:0070469	respirasome	MSTRG.14767(UBI11);PD00016017(At5g18800);PD00029980(At3g03070)
GO:0031970	organelle envelope lumen	PD00018127(COX17-1);PD00019902(--)
Molecular function
GO ID	Description	Genes
GO:0003954	NADH dehydrogenase activity	PD00000594(--);PD00007762(--);PD00015073(--);PD00028003(ndhH);PD00028004(ndhG);PD00029980(At3g03070)
GO:0004866	endopeptidase inhibitor activity	PD00010931(ASP);PD00015483(PIIF);PD00016017(At5g18800);PD00022901(--);PD00023006(GWIN3);PD00029033(ASP)
GO:0003955	NAD(P)H dehydrogenase (quinone) activity	PD00000594(--);PD00007762(--);PD00010580(At4g27270);PD00028003(ndhH);PD00028004(ndhG);PD00029980(At3g03070)
GO:0030414	peptidase inhibitor activity	PD00010931(ASP);PD00015483(PIIF);PD00016017(At5g18800);PD00022901(--);PD00023006(GWIN3);PD00029033(ASP)
GO:0061135	endopeptidase regulator activity	PD00010931(ASP);PD00015483(PIIF);PD00016017(At5g18800);PD00022901(--);PD00023006(GWIN3);PD00029033(ASP)
GO:0061134	peptidase regulator activity	PD00010931(ASP);PD00015483(PIIF);PD00016017(At5g18800);PD00022901(--);PD00023006(GWIN3);PD00029033(ASP)
GO:0016651	oxidoreductase activity, acting on NAD(P)H	PD00000594(--);PD00004785(RBOHA);PD00006701(--);PD00007762(--);PD00010580(At4g27270);PD00015073(--);PD00017090(TRX2);PD00028003(ndhH);PD00028004(ndhG);PD00029980(At3g03070);PD00031828(FD2)
GO:0009055	electron transfer activity	PD00000594(--);PD00002308(At5g39865);PD00004785(RBOHA);PD00007762(--);PD00010580(At4g27270);PD00018771(psbC);PD00019637(FRO2);PD00023278(AAO3);PD00028003(ndhH);PD00028004(ndhG);PD00029980(At3g03070);PD00031828(FD2)
GO:0050136	NADH dehydrogenase (quinone) activity	PD00000594(--);PD00007762(--);PD00028003(ndhH);PD00028004(ndhG);PD00029980(At3g03070)
GO:0008137	NADH dehydrogenase (ubiquinone) activity	PD00000594(--);PD00007762(--);PD00028004(ndhG);PD00029980(At3g03070)
Biological Process
GO ID	Description	Genes
GO:0006812	cation transport	MSTRG.5123(--);PD00000770(At5g41800);PD00001361(AHA10);PD00002393(MRS2-3);PD00003074(MTPB);PD00003336(LAC17);PD00006507(ABCG22);PD00012806(HIPP27);PD00013451(TT10);PD00014356(ABCG6);PD00014610(LAC5);PD00016948(BHLH112);PD00017724(TT10);PD00017910(VHA-e1);PD00018786(atpA);PD00018824(ABCC9);PD00019419(ABCB11);PD00027020(ACA10);PD00028804(CSI1);PD00028833(CSI1);PD00031828(FD2)
GO:0030001	metal ion transport	MSTRG.5123(--);PD00000770(At5g41800);PD00001361(AHA10);PD00002393(MRS2-3);PD00003336(LAC17);PD00006507(ABCG22);PD00012806(HIPP27);PD00013451(TT10);PD00014356(ABCG6);PD00014610(LAC5);PD00016948(BHLH112);PD00017724(TT10);PD00018824(ABCC9);PD00019419(ABCB11);PD00027020(ACA10);PD00031828(FD2)
GO:0051346	negative regulation of hydrolase activity	PD00010931(ASP);PD00015483(PIIF);PD00023603(MCM4)
GO:0071897	DNA biosynthetic process	PD00000391(chtf18);PD00024159(ORC1A);PD00024801(TEB);PD00028472(POLA)
GO:0006120	mitochondrial electron transport, NADH to ubiquinone	PD00000594(--);PD00029980(At3g03070)
GO:0006302	double-strand break repair	PD00000391(chtf18);PD00015675(RECQL5);PD00023603(MCM4);PD00024801(TEB);PD00028472(POLA)
GO:0099111	microtubule-based transport	PD00021366(KLCR2);PD00028486(KIN4A)
GO:0051336	regulation of hydrolase activity	PD00003448(TRAPPC3);PD00010931(ASP);PD00015483(PIIF);PD00017962(DDB1);PD00023603(MCM4)
GO:0000724	double-strand break repair via homologous recombination	PD00000391(chtf18);PD00015675(RECQL5);PD00023603(MCM4);PD00024801(TEB)
GO:0000041	transition metal ion transport	PD00001361(AHA10);PD00003336(LAC17);PD00006507(ABCG22);PD00013451(TT10);PD00014356(ABCG6);PD00014610(LAC5);PD00016948(BHLH112);PD00017724(TT10);PD00018824(ABCC9);PD00019419(ABCB11)
