# Supplementary material for: Environmental Factors, Developmental Genes and Oxidative Stress Determine Inter-Species Variability in Seed Longevity in Salicaceae
Source: Plants (Basel). 2025 Sep 13;14(18):2861. doi: 10.3390/plants14182861 (PMC12473942; doi:10.3390/plants14182861)
Supplement: Supplementary file 1 [file plants-14-02861-s001.zip › Data S4 TF.xls]

## Sheet: Sheet1
TF	P. Euphratica	P.Davidiana
GRAS	3	0
S1Fa	1	0
HRT	1	0
WRKY	6	1
NAC	3	1
C2H2	2	0
FAR1	2	0
bHLH	1	5
LBD	1	0
G2like	1	0
MIKC	1	0
Dof	1	1
Trihelix	1	1
WOX	1	0
MYB	2	3
TALE	0	1
HD-ZIP	0	1
TCP	0	1
C3H	0	1
Total	27	16

## Sheet: P. Euphratica
id	Euphratica0d1_count	Euphratica0d2_count	Euphratica0d3_count	Euphratica10d1_count	Euphratica10d2_count	Euphratica10d3_count	Euphratica0d1_fpkm	Euphratica0d2_fpkm	Euphratica0d3_fpkm	Euphratica10d1_fpkm	Euphratica10d2_fpkm	Euphratica10d3_fpkm	Euphratica0d_mean	Euphratica10d_mean	log2(fc)	PValue	FDR	Symbol	Description	KEGG_A_class	KEGG_B_class	Pathway	K_ID	GO Component	GO Function	GO Process	TF_family
ncbi_105133144	492	432	395	236	240	305	10.159	8.923	6.266	4.843	5.095	5.36	8.44933	5.09933	-0.728529	1.02E-05	0.0111081	LOC105133144	scarecrow-like protein 34, transcript variant X1	-	-	-	-	-	-	-	GRAS
ncbi_105115609	686	699	929	1178	1077	1312	70.231	71.616	73.69	120.872	114.313	115.275	71.8457	116.82	0.701314	5.89E-05	0.0248095	LOC105115609	DNA-binding protein S1FA	-	-	-	-	GO:0005634//nucleus	GO:0003677//DNA binding	GO:0006355//regulation of transcription, DNA-templated	S1Fa-like
ncbi_105115573	250	233	265	129	146	171	9.018	8.424	7.406	4.664	5.46	5.294	8.28267	5.13933	-0.688514	7.41E-05	0.0287079	LOC105115573	uncharacterized LOC105115573, transcript variant X1	-	-	-	-	-	-	-	HRT-like
ncbi_105134094	61	44	18	7	12	13	3.086	2.227	0.705	0.373	0.629	0.564	2.006	0.522	-1.9422	0.000131852	0.0419277	LOC105134094	probable WRKY transcription factor 40, transcript variant X1	-	-	-	-	-	GO:0003700//DNA-binding transcription factor activity;GO:0043565//sequence-specific DNA binding	GO:0006355//regulation of transcription, DNA-templated	WRKY
ncbi_105131209	8	4	14	0	0	0	0.266	0.145	0.361	0	0	0	0.257333	0.001	-8.00749	0.000194226	0.051078	LOC105131209	probable WRKY transcription factor 39	-	-	-	-	GO:0042025//host cell nucleus	GO:0003700//DNA-binding transcription factor activity;GO:0003961//O-acetylhomoserine aminocarboxypropyltransferase activity;GO:0004124//cysteine synthase activity;GO:0016765//transferase activity, transferring alkyl or aryl (other than methyl) groups;GO:0030170//pyridoxal phosphate binding;GO:0043565//sequence-specific DNA binding	GO:0006355//regulation of transcription, DNA-templated;GO:0009086//methionine biosynthetic process;GO:0019344//cysteine biosynthetic process;GO:0019346//transsulfuration;GO:0019413//acetate biosynthetic process	WRKY
ncbi_105134794	255	266	317	414	353	451	26.4	27.559	25.428	42.957	37.888	40.071	26.4623	40.3053	0.60703	0.0014391	0.160369	LOC105134794	MYB-like transcription factor ETC1	-	-	-	-	-	-	-	MYB_related
ncbi_105140777	32	29	29	12	13	7	1.03	0.935	0.724	0.387	0.434	0.193	0.896333	0.338	-1.40701	0.00188322	0.188379	LOC105140777	probable WRKY transcription factor 27	Organismal Systems;Environmental Information Processing	Environmental adaptation;Signal transduction	ko04626//Plant-pathogen interaction;ko04016//MAPK signaling pathway - plant	K13425;K13425	-	GO:0003700//DNA-binding transcription factor activity;GO:0043565//sequence-specific DNA binding	GO:0006355//regulation of transcription, DNA-templated	WRKY
ncbi_105142364	62	60	39	15	18	36	1.693	1.65	0.825	0.426	0.507	0.841	1.38933	0.591333	-1.23235	0.00192915	0.190675	LOC105142364	scarecrow-like protein 21	-	-	-	-	-	-	-	GRAS
ncbi_105109779	14	3	1	0	0	0	0.554	0.122	0.029	0	0	0	0.235	0.001	-7.87652	0.00281066	0.220173	LOC105109779	NAC domain-containing protein 4-like, transcript variant X1	-	-	-	-	-	GO:0003677//DNA binding;GO:0005515//protein binding	GO:0006355//regulation of transcription, DNA-templated	NAC
ncbi_105120566	81	37	6	2	1	7	4.424	2.022	0.254	0.109	0.057	0.328	2.23333	0.164667	-3.76158	0.00282841	0.220976	LOC105120566	zinc finger protein ZAT10	-	-	-	-	-	-	GO:0006351//transcription, DNA-templated	C2H2
ncbi_105130586	17	14	2	1	2	1	0.843	0.695	0.077	0.05	0.103	0.043	0.538333	0.0653333	-3.04261	0.00491965	0.28898	LOC105130586	probable WRKY transcription factor 40	-	-	-	-	GO:0005737//cytoplasm	GO:0003677//DNA binding;GO:0003700//DNA-binding transcription factor activity;GO:0003899//DNA-directed 5'-3' RNA polymerase activity;GO:0003977//UDP-N-acetylglucosamine diphosphorylase activity;GO:0019134//glucosamine-1-phosphate N-acetyltransferase activity;GO:0043565//sequence-specific DNA binding	GO:0006351//transcription, DNA-templated;GO:0006355//regulation of transcription, DNA-templated;GO:0009103//lipopolysaccharide biosynthetic process;GO:0009252//peptidoglycan biosynthetic process	WRKY
ncbi_105132638	80	69	31	24	18	41	3.255	2.81	0.977	0.979	0.759	1.432	2.34733	1.05667	-1.1515	0.00579644	0.311401	LOC105132638	probable WRKY transcription factor 40	-	-	-	-	GO:0016020//membrane	GO:0003700//DNA-binding transcription factor activity;GO:0008948//oxaloacetate decarboxylase activity;GO:0015081//sodium ion transmembrane transporter activity;GO:0030151//molybdenum ion binding;GO:0043565//sequence-specific DNA binding	GO:0006355//regulation of transcription, DNA-templated;GO:0009399//nitrogen fixation;GO:0036376//sodium ion export across plasma membrane	WRKY
ncbi_105142582	5	1	5	16	15	12	0.254	0.069	0.197	0.814	0.789	0.523	0.173333	0.708667	2.03156	0.0086213	0.365387	LOC105142582	putative NAC domain-containing protein 94	-	-	-	-	-	GO:0003677//DNA binding	GO:0006355//regulation of transcription, DNA-templated	NAC
ncbi_105107949	4	3	21	0	1	2	0.164	0.101	0.595	0	0.056	0.075	0.286667	0.0436667	-2.71477	0.00920733	0.375056	LOC105107949	transcription factor MYB32-like	-	-	-	-	-	-	-	MYB
ncbi_105133622	23	32	29	50	58	46	1.847	2.572	1.805	4.025	4.83	3.171	2.07467	4.00867	0.950243	0.010695	0.397646	LOC105133622	WUSCHEL-related homeobox 7-like	-	-	-	-	-	GO:0003677//DNA binding	-	WOX
ncbi_105136482	55	43	73	37	22	38	2.416	1.891	2.485	1.629	1.002	1.433	2.264	1.35467	-0.740936	0.0194972	0.488484	LOC105136482	trihelix transcription factor GT-2-like	-	-	-	-	-	-	-	Trihelix
ncbi_105118146	76	67	93	22	67	49	1.826	1.624	1.732	0.524	1.68	1.015	1.72733	1.073	-0.686896	0.023859	0.522353	LOC105118146	protein FAR1-RELATED SEQUENCE 6-like	-	-	-	-	GO:0005575//cellular_component;GO:0005622//intracellular;GO:0005623//cell;GO:0005634//nucleus;GO:0043226//organelle;GO:0043227//membrane-bounded organelle;GO:0043229//intracellular organelle;GO:0043231//intracellular membrane-bounded organelle;GO:0044424//intracellular part;GO:0044464//cell part	GO:0003674//molecular_function;GO:0003700//DNA-binding transcription factor activity;GO:0005488//binding;GO:0008270//zinc ion binding;GO:0043167//ion binding;GO:0043169//cation binding;GO:0046872//metal ion binding;GO:0046914//transition metal ion binding;GO:0140110//transcription regulator activity	GO:0006355//regulation of transcription, DNA-templated;GO:0007154//cell communication;GO:0007165//signal transduction;GO:0007602//phototransduction;GO:0008150//biological_process;GO:0009314//response to radiation;GO:0009416//response to light stimulus;GO:0009581//detection of external stimulus;GO:0009582//detection of abiotic stimulus;GO:0009583//detection of light stimulus;GO:0009585//red, far-r…	FAR1
ncbi_105138882	56	49	63	38	27	36	1.581	1.384	1.378	1.075	0.79	0.872	1.44767	0.912333	-0.666097	0.0240422	0.522595	LOC105138882	dof zinc finger protein DOF1.4-like	-	-	-	-	-	GO:0003677//DNA binding	GO:0006355//regulation of transcription, DNA-templated;GO:0010124//phenylacetate catabolic process	Dof
ncbi_105125295	1	1	4	10	11	6	0.093	0.093	0.288	0.933	1.061	0.479	0.158	0.824333	2.3833	0.0255945	0.535419	LOC105125295	truncated transcription factor CAULIFLOWER D-like, transcript variant X1	-	-	-	-	GO:0005575//cellular_component;GO:0005622//intracellular;GO:0005623//cell;GO:0005634//nucleus;GO:0043226//organelle;GO:0043227//membrane-bounded organelle;GO:0043229//intracellular organelle;GO:0043231//intracellular membrane-bounded organelle;GO:0044424//intracellular part;GO:0044464//cell part	GO:0000976//transcription regulatory region sequence-specific DNA binding;GO:0000977//RNA polymerase II regulatory region sequence-specific DNA binding;GO:0001012//RNA polymerase II regulatory region DNA binding;GO:0001067//regulatory region nucleic acid binding;GO:0003674//molecular_function;GO:0003676//nucleic acid binding;GO:0003677//DNA binding;GO:0003690//double-stranded DNA binding;GO:00037…	GO:0000003//reproduction;GO:0003006//developmental process involved in reproduction;GO:0006139//nucleobase-containing compound metabolic process;GO:0006351//transcription, DNA-templated;GO:0006355//regulation of transcription, DNA-templated;GO:0006357//regulation of transcription by RNA polymerase II;GO:0006725//cellular aromatic compound metabolic process;GO:0006807//nitrogen compound metabolic …	MIKC
ncbi_105110406	18	22	19	38	32	38	0.804	0.983	0.658	1.701	1.482	1.457	0.815	1.54667	0.92429	0.0277185	0.551685	LOC105110406	probable transcription factor KAN4	-	-	-	-	-	-	-	G2-like
ncbi_105116120	77	60	78	48	26	59	5.699	4.428	4.518	3.579	1.991	3.752	4.88167	3.10733	-0.651697	0.0319006	0.574678	LOC105116120	LOB domain-containing protein 4-like	-	-	-	-	-	-	-	LBD
ncbi_105118748	23	26	9	38	40	32	1.19	1.365	0.375	2.018	2.207	1.461	0.976667	1.89533	0.956513	0.0324445	0.578179	LOC105118748	putative transcription factor bHLH086	-	-	-	-	GO:0005741//mitochondrial outer membrane	GO:0046983//protein dimerization activity	GO:0006886//intracellular protein transport	bHLH
ncbi_105112453	54	45	38	37	19	23	1.57	1.31	0.856	1.078	0.573	0.574	1.24533	0.741667	-0.747689	0.0346737	0.589313	LOC105112453	probable WRKY transcription factor 31	-	-	-	-	-	GO:0003700//DNA-binding transcription factor activity;GO:0008134//transcription factor binding;GO:0042803//protein homodimerization activity;GO:0043565//sequence-specific DNA binding;GO:0070840//dynein complex binding	GO:0006355//regulation of transcription, DNA-templated	WRKY
ncbi_105133954	35	38	53	26	22	25	1.219	1.324	1.43	0.908	0.794	0.747	1.32433	0.816333	-0.698036	0.0351467	0.590673	LOC105133954	nodulation-signaling pathway 1 protein-like	-	-	-	-	-	-	-	GRAS
ncbi_105117082	36	69	53	69	92	80	1.384	2.659	1.583	2.658	3.65	2.636	1.87533	2.98133	0.668811	0.0399832	0.624813	LOC105117082	protein FAR1-RELATED SEQUENCE 5-like	-	-	-	-	-	-	-	FAR1
ncbi_105108930	63	44	62	32	36	39	1.818	1.274	1.386	0.926	1.084	0.968	1.49267	0.992667	-0.588511	0.0411457	0.632257	LOC105108930	protein SENSITIVE TO PROTON RHIZOTOXICITY 1-like, transcript variant X1	-	-	-	-	-	-	-	C2H2
ncbi_105120183	52	21	24	18	15	18	3.266	1.191	1.054	1.011	0.856	0.956	1.837	0.941	-0.965085	0.0464483	0.655862	LOC105120183	transcription factor JUNGBRUNNEN 1-like, transcript variant X1	-	-	-	-	-	GO:0003677//DNA binding	GO:0006355//regulation of transcription, DNA-templated	NAC

## Sheet: P.Davidiana
id	Davidiana0d1_count	Davidiana0d2_count	Davidiana0d3_count	Davidiana10d1_count	Davidiana10d2_count	Davidiana10d3_count	Davidiana0d1_fpkm	Davidiana0d2_fpkm	Davidiana0d3_fpkm	Davidiana10d1_fpkm	Davidiana10d2_fpkm	Davidiana10d3_fpkm	Davidiana0d_mean	Davidiana10d_mean	log2(fc)	PValue	FDR	Symbol	Description	KEGG_A_class	KEGG_B_class	Pathway	K_ID	GO Component	GO Function	GO Process	TF_family
PD00024788	1408	1511	1569	855	974	878	27.9	33.586	29.852	18.667	19.3	19.015	30.446	18.994	-0.680709	6.05417913366485e-17	2.12085462776197e-13	MYB3R1	XP_034917456.1 transcription factor MYB3R-1-like isoform X1 [Populus alba]	-	-	-	-	GO:0005634//nucleus	GO:0003676//nucleic acid binding;GO:0005524//ATP binding;GO:0016818//hydrolase activity, acting on acid anhydrides, in phosphorus-containing anhydrides	GO:0006338//chromatin remodeling	MYB
PD00006857	144	148	176	84	98	85	2.927	3.375	3.437	1.881	1.992	1.888	3.24633333333333	1.92033333333333	-0.757454	7.53625309929628e-06	0.000594939417205009	MYB3R1	XP_034920667.1 transcription factor MYB3R-1-like [Populus alba]	-	-	-	-	GO:0005634//nucleus	GO:0003676//nucleic acid binding;GO:0005524//ATP binding;GO:0016818//hydrolase activity, acting on acid anhydrides, in phosphorus-containing anhydrides	GO:0006338//chromatin remodeling	MYB
PD00006536	205	283	280	180	169	133	4.106	6.358	5.384	3.972	3.385	2.911	5.28266666666667	3.42266666666667	-0.626146	3.99421647635946e-05	0.00222540589960186	BLH1	KAG6770322.1 hypothetical protein POTOM_026000 [Populus tomentosa]	-	-	-	-	-	GO:0003677//DNA binding;GO:0016869//intramolecular transferase activity, transferring amino groups;GO:0030170//pyridoxal phosphate binding;GO:0051539//4 iron, 4 sulfur cluster binding	GO:0006355//regulation of transcription, DNA-templated;GO:0006536//glutamate metabolic process	TALE
PD00030751	101	125	137	72	90	46	2.769	3.844	3.618	2.189	2.467	1.378	3.41033333333333	2.01133333333333	-0.761761	0.000443323783861791	0.0142806310835939	HDG11	KAG6752804.1 hypothetical protein POTOM_042842 [Populus tomentosa]	-	-	-	-	-	GO:0003677//DNA binding;GO:0003918//DNA topoisomerase type II (double strand cut, ATP-hydrolyzing) activity;GO:0005524//ATP binding;GO:0008289//lipid binding	GO:0006265//DNA topological change;GO:0006355//regulation of transcription, DNA-templated	HD-ZIP
PD00029118	49	43	72	76	136	85	2.842	2.798	4.01	4.857	7.888	5.388	3.21666666666667	6.04433333333333	0.910016782887918	0.00103800634363433	0.0268899077469689	CPC	XP_006380310.1 MYB-like transcription factor ETC3 [Populus trichocarpa]	-	-	-	-	-	-	-	MYB_related
PD00021967	8	15	14	1	4	3	0.258	0.542	0.433	0.036	0.129	0.106	0.411	0.0903333333333333	-2.18581	0.00399812670927023	0.0721504008590823	PTL	KAG6763446.1 hypothetical protein POTOM_030861 [Populus tomentosa]	-	-	-	-	-	-	-	Trihelix
PD00017879	87	78	59	47	51	40	5.149	5.179	3.353	3.065	3.019	2.588	4.56033333333333	2.89066666666667	-0.657737	0.00559709527348233	0.0920531661029004	TCP3	XP_034896411.1 transcription factor TCP4-like [Populus alba]	-	-	-	-	-	-	-	TCP
PD00013517	45	67	47	27	37	26	1.093	1.825	1.096	0.722	0.899	0.69	1.338	0.770333333333333	-0.796523	0.00693882448655698	0.106495375813669	BHLH42	XP_034931332.1 LOW QUALITY PROTEIN: transcription factor BHLH42-like [Populus alba]	-	-	-	-	-	GO:0046983//protein dimerization activity	GO:0000077//DNA damage checkpoint signaling;GO:0006357//regulation of transcription by RNA polymerase II	bHLH
PD00022905	46	40	41	60	75	67	2.36	2.302	2.02	3.392	3.848	3.757	2.22733333333333	3.66566666666667	0.718758120016834	0.00841897632717228	0.122123090874225	BHLH30	KAG6737978.1 hypothetical protein POTOM_059510 [Populus tomentosa]	-	-	-	-	-	GO:0008773//[protein-PII] uridylyltransferase activity;GO:0046983//protein dimerization activity	GO:0018177//protein uridylylation	bHLH
PD00007551	60	67	59	35	45	38	2.273	2.876	2.158	1.487	1.714	1.59	2.43566666666667	1.597	-0.608952	0.0126672326525274	0.161195398046513	At2g41900	XP_034893152.1 zinc finger CCCH domain-containing protein 30-like [Populus alba]	-	-	-	-	-	GO:0005515//protein binding;GO:0046872//metal ion binding	-	C3H
PD00016948	23	28	29	19	6	12	0.722	1.002	0.888	0.676	0.183	0.432	0.870666666666667	0.430333333333333	-1.01667	0.0129238374283415	0.163098216944209	BHLH112	KAG6754736.1 hypothetical protein POTOM_040530 [Populus tomentosa]	-	-	-	-	GO:0005741//mitochondrial outer membrane;GO:0030288//outer membrane-bounded periplasmic space;GO:0031362//anchored component of external side of plasma membrane;GO:0055052//ATP-binding cassette (ABC) transporter complex, substrate-binding subunit-containing	GO:0015413//ABC-type nickel transporter activity;GO:0016151//nickel cation binding;GO:0046983//protein dimerization activity	GO:0006886//intracellular protein transport;GO:0015675//nickel cation transport	bHLH
PD00008041	49	67	66	46	44	20	1.846	2.831	2.388	1.909	1.658	0.823	2.355	1.46333333333333	-0.686469	0.016294447261412	0.18963948691905	BHLH110	XP_034919732.1 transcription factor bHLH110-like isoform X2 [Populus alba]	-	-	-	-	GO:0005741//mitochondrial outer membrane	GO:0046983//protein dimerization activity	GO:0006886//intracellular protein transport	bHLH
PD00014666	42	30	36	53	66	51	3.067	2.458	2.525	4.265	4.82	4.071	2.68333333333333	4.38533333333333	0.708660224946061	0.0192953614337581	0.212309581539486	SMB	KAG6758130.1 hypothetical protein POTOM_038466 [Populus tomentosa]	-	-	-	-	-	GO:0003677//DNA binding	GO:0006355//regulation of transcription, DNA-templated	NAC
PD00029685	6	7	9	19	15	17	0.247	0.324	0.356	0.863	0.618	0.766	0.309	0.749	1.27735888055438	0.0240507618519706	0.243769475913734	WRKY39	XP_034908060.1 probable WRKY transcription factor 74 [Populus alba]	-	-	-	-	-	GO:0003700//DNA-binding transcription factor activity;GO:0043565//sequence-specific DNA binding	GO:0006355//regulation of transcription, DNA-templated	WRKY
PD00012367	17	28	43	12	20	13	1.762	3.255	4.279	1.37	2.073	1.473	3.09866666666667	1.63866666666667	-0.919125	0.0254662302755335	0.252365258088286	HEC3	XP_034892965.1 transcription factor HEC3-like [Populus alba]	-	-	-	-	-	GO:0046983//protein dimerization activity	-	bHLH
PD00006532	1	0	0	2	4	4	0.084	0	0	0.184	0.334	0.365	0.028	0.294333333333333	3.3939522048697	0.0486673222639046	0.372345538205276	DOF3.5	XP_002309254.1 dof zinc finger protein DOF3.5 [Populus trichocarpa]	-	-	-	-	-	GO:0003677//DNA binding	GO:0006355//regulation of transcription, DNA-templated;GO:0010124//phenylacetate catabolic process	Dof
