# Supplementary material for: Environmental Factors, Developmental Genes and Oxidative Stress Determine Inter-Species Variability in Seed Longevity in Salicaceae
Source: Plants (Basel). 2025 Sep 13;14(18):2861. doi: 10.3390/plants14182861 (PMC12473942; doi:10.3390/plants14182861)
Supplement: Supplementary file 1 [file plants-14-02861-s001.zip › Data S5 late maturation.xls]

## Sheet: HSP
id	P.Euphratica0d_mean			P.Davidiana_0dmean		log2（Eu/De）
ncbi_105114433	88.642		PD00014973	54.021		0.71447
ncbi_105111586	40.6353		PD00006465	16.8223		1.27236
ncbi_105140757	22.1627		PD00010968	0.433333		5.67651
ncbi_105123301	89.7287		PD00021209	0.043		11.027
ncbi_105132660	1.521		PD00000319	5.77967		-1.92597
ncbi_105132661	28.229		PD00000318	12.5917		1.16471
ncbi_105119918	103.213		PD00021699	251.196		-1.28318
ncbi_105109848	32.7707		PD00023951	100.062		-1.61041
ncbi_105123579	5.552		PD00015385	15.4777		-1.47911
ncbi_105108277	78.1527		PD00004122	7.617		3.359
ncbi_105130132	2.70133		PD00018315	4.163		-0.623952
ncbi_105113899	40.676		PD00027085	16.8777		1.26906
ncbi_105135150	14.8683		PD00021632	45.2997		-1.60726
ncbi_105121996	76.421		PD00005627	11.7903		2.69636
ncbi_105140307	0.629667		PD00002087	1.01233		-0.685024
ncbi_105133648	26.7183		PD00014503	10.5047		1.3468
ncbi_105131104	14.751		PD00024291	0.827333		4.1562
ncbi_105111742	0.882667		PD00011466	6.49867		-2.8802
ncbi_105117611	3.68667		PD00002793	0.319333		3.52918
ncbi_105131017	1.693		PD00024196	3.60567		-1.09068
ncbi_105139720	1.05567		PD00023320	6.30333		-2.57796
ncbi_105118133	0.165333		PD00014679	1.16467		-2.81647
ncbi_105108802	17.6343		PD00016631	196.734		-3.47979
ncbi_105139083	9.997		PD00031460	5.05867		0.982738
ncbi_105137833	0.661		PD00024461	0.118667		2.47774
ncbi_105122151	8.805		PD00006713	99.5067		-3.4984
ncbi_105115603	0.826333		PD00004580	8.443		-3.35296
ncbi_105130860	3.96033		PD00004275	2.30233		0.782525
ncbi_105138039	13.2223		PD00015702	1.935		2.77257
ncbi_105122179	9.83833		PD00006737	27.7607		-1.49656
ncbi_105110106	9.768		PD00006138	47.2503		-2.27419
ncbi_105138975	1.73733		PD00028456	4.054		-1.22247
ncbi_105142191	18.0323		PD00001014	46.0537		-1.35273
ncbi_105133999	18.1213		PD00004232	106.013		-2.54848
ncbi_105128253	1.42933		PD00004450	9.14567		-2.67775
ncbi_105142373	0.0773333		PD00003434	0.130667		-0.756729

## Sheet: WRKY
id	P.Euphratica0d_mean			P.Davidiana0d_mean		log2（Eu/De）
ncbi_105134094	2.006		PD00024949	6.05067		-1.59277
ncbi_105140777	0.896333		PD00016467	2.757		-1.62099
ncbi_105130586	0.538333		PD00007042	0.0386667		3.79934
ncbi_105132638	2.34733		PD00000344	28.457		-3.59969
ncbi_105114926	9.35533		PD00030009	4.39		1.09157
ncbi_105121894	4.453		PD00005723	0.813667		2.45227
ncbi_105112453	1.24533		PD00009676	0.091		3.77452
ncbi_105141655	28.028		PD00019059	15.8487		0.822507
ncbi_105107962	7.321		PD00018543	2.332		1.65047
ncbi_105142478	10.1377		PD00027310	1.999		2.34238
ncbi_105131478	5.122		PD00005750	0.434		3.56094
ncbi_105133485	20.716		PD00016996	12.8733		0.68636
ncbi_105136458	0.505333		PD00019429	1.72167		-1.7685
ncbi_105114067	5.48133		PD00013042	2.891		0.922958
ncbi_105131213	0.096		PD00012326	1.21		-3.65583
ncbi_105122576	4.51133		PD00007712	15.1447		-1.74718
ncbi_105137707	30.7257		PD00023018	15.9563		0.945315
ncbi_105111434	0.524667		PD00017070	0.0133333		5.29829
ncbi_105137172	7.188		PD00019372	91.9327		-3.67692
ncbi_105123036	36.4373		PD00005092	6.87633		2.40571
ncbi_105126183	3.21267		PD00009342	0.772667		2.05585
ncbi_105134101	2.95033		PD00024956	0.782		1.91564
ncbi_105122444	1.67933		PD00005577	0.001		10.7137
ncbi_105107526	9.37633		PD00010875	2.89867		1.69363
ncbi_105126409	0.891667		PD00028739	0.231		1.94861
ncbi_105126420	2.35167		PD00012602	0.001		11.1995
ncbi_105120601	15.5323		PD00008823	5.955		1.3831
ncbi_105119522	0.158333		PD00009157	3.90767		-4.62527
ncbi_105116349	0.327333		PD00016828	0.115333		1.50495
ncbi_105108374	1.70033		PD00002689	0.301333		2.49639
ncbi_105121351	0.585		PD00021373	0.191333		1.61235
ncbi_105126764	6.80767		PD00013605	1.39333		2.28862
ncbi_105122297	0.273667		PD00021290	0.916333		-1.74345
ncbi_105141438	14.9557		PD00010414	9.42		0.666893
ncbi_105138007	7.72667		PD00009395	2.674		1.53085
ncbi_105111608	0.337333		PD00031767	0.174		0.955088
ncbi_105122923	165.302		PD00005199	37.19		2.15212
ncbi_105125287	0.490333		PD00026822	3.183		-2.69855
ncbi_105116529	0.505333		PD00014803	0.246667		1.03467
ncbi_105123890	0.898667		PD00012590	0.535667		0.746451
ncbi_105137987	21.5717		PD00009411	0.36		5.905
ncbi_105118111	0.631667		PD00014891	1.42133		-1.17001
ncbi_105108890	0.188667		PD00028009	2.924		-3.95403
ncbi_105135969	1.53333		PD00017719	0.405333		1.91949
ncbi_105111398	13.5007		PD00006010	0.405333		5.05778
ncbi_105124276	1.24033		PD00004832	0.172		2.85025
ncbi_105139396	0.414333		PD00031034	3.48667		-3.07298
ncbi_105139857	1.599		PD00013471	0.0903333		4.14577
ncbi_105121373	0.553		PD00001021	1.01967		-0.882746
ncbi_105127348	0.129333		PD00000766	0.254		-0.973734
ncbi_105116811	2.84367		PD00014780	4.11167		-0.531971
ncbi_105135395	1.48033		PD00029685	0.309		2.26024
ncbi_105137067	3.075		PD00019383	0.429333		2.84042
ncbi_105124330	0.104		PD00004779	0.937333		-3.17198
ncbi_105125847	2.27133		PD00018668	3.47		-0.611396
ncbi_105140027	5.34033		PD00024756	1.02367		2.38318
ncbi_105140835	0.441333		PD00001708	0.0826667		2.41649

## Sheet: GOLS
id	P. Euphratica0d_mean		P.Davidiana 0d_mean			log2（Eu/De）
ncbi_105122066	2.14167		PD00021313	10.9107		-2.34893
ncbi_105125187	144.118		PD00029384	57.127		1.335
ncbi_105125188	8.553		PD00029384	57.127		-2.73967
ncbi_105109988	24.293		PD00009381	37.6677		-0.632786
ncbi_105136907	14.4733		PD00019395	2.78233		2.37903

## Sheet: LEA
	P. Euphratica0d_mean			P. Davidiana0d_mean		log2
ncbi_105115103	1922.66		PD00015953	1073.33		0.841017
ncbi_105107185	734.154		PD00015884	3784.47		-2.36593
ncbi_105133389	12.5877		PD00001451	1.646		2.93497
ncbi_105133439	1571.83		PD00001452	17263		-3.45717
ncbi_105115895	281.964		MSTRG.19633	4132.92		-3.87358
MSTRG.7688	12.1263		PD00010721	1740.07		-7.16486

## Sheet: NYC1 CCD
NYC1						log2
id	P.Euphratica0d_mean		P. Davidiana0d_mean
ncbi_105138929	19.17		PD00025486	80.893		-2.07716
CCD
ncbi_105130411	3.69133		PD00012441	1.68133		1.13454
ncbi_105109608	0.626333		PD00022935	3.61433		-2.52873
