# Supplementary material for: Environmental Factors, Developmental Genes and Oxidative Stress Determine Inter-Species Variability in Seed Longevity in Salicaceae
Source: Plants (Basel). 2025 Sep 13;14(18):2861. doi: 10.3390/plants14182861 (PMC12473942; doi:10.3390/plants14182861)
Supplement: Supplementary file 1 [file plants-14-02861-s001.zip › Data S6 KEGG patyway genes.xlsx]

## Sheet: P.euphratica
Pathway	Pathway ID	Genes
Ribosome	ko03010	ncbi_105107780(LOC105107780);ncbi_105110059(LOC105110059);ncbi_105113082(LOC105113082);ncbi_105114713(LOC105114713);ncbi_105117479(LOC105117479);ncbi_105118272(LOC105118272);ncbi_105118525(LOC105118525);ncbi_105118724(LOC105118724);ncbi_105120545(LOC105120545);ncbi_105122532(LOC105122532);ncbi_105123949(LOC105123949);ncbi_105126252(LOC105126252);ncbi_105126889(LOC105126889);ncbi_105127126(LOC1051…
Glutathione metabolism	ko00480	ncbi_105107723(LOC105107723);ncbi_105115514(LOC105115514);ncbi_105129377(LOC105129377);ncbi_105137450(LOC105137450);ncbi_105137453(LOC105137453);ncbi_105137511(LOC105137511);ncbi_105137659(LOC105137659);ncbi_105139205(LOC105139205)
Oxidative phosphorylation	ko00190	ncbi_105112939(LOC105112939);ncbi_105115731(LOC105115731);ncbi_105118807(LOC105118807);ncbi_105120707(LOC105120707);ncbi_105121240(LOC105121240);ncbi_105130738(LOC105130738);ncbi_20160518(ndhB);ncbi_20160493(ndhB);ncbi_20160504(ndhD)
ABC transporters	ko02010	ncbi_105112081(LOC105112081);ncbi_105119730(LOC105119730);MSTRG.1428(ABCB4);MSTRG.1429(ABCB11)
Sulfur relay system	ko04122	ncbi_105113628(LOC105113628);MSTRG.23990(At4g10100)
Photosynthesis	ko00195	ncbi_105136157(LOC105136157);ncbi_20160476(petB);ncbi_20160457(petA);ncbi_20160438(psaA);ncbi_20160437(psaB)
RNA polymerase	ko03020	ncbi_20160421(rpoC1);ncbi_20160422(rpoB);ncbi_20160420(rpoC2)
Protein export	ko03060	ncbi_105117936(LOC105117936);ncbi_105131857(LOC105131857);MSTRG.8593(At2g22425)
Biosynthesis of various plant secondary metabolites	ko00999	ncbi_105115498(LOC105115498);ncbi_105142343(LOC105142343)
Phenylalanine metabolism	ko00360	ncbi_105128906(LOC105128906);ncbi_105142552(LOC105142552)

## Sheet: P.davidiana
Pathway	Pathway ID	Genes
Oxidative phosphorylation	ko00190	PD00001361(AHA10);PD00005003(At5g47890);PD00008921(MTACP1);PD00016017(At5g18800);PD00017910(VHA-e1);PD00018127(COX17-1);PD00018786(atpA);PD00028003(ndhH);PD00028004(ndhG);PD00029980(At3g03070)
Photosynthesis	ko00195	PD00018771(psbC);PD00018786(atpA);PD00031828(FD2)
Neomycin, kanamycin and gentamicin biosynthesis	ko00524	PD00002088(At1g50460)
ABC transporters	ko02010	PD00006507(ABCG22);PD00019419(ABCB11)
Glutathione metabolism	ko00480	PD00010302(OXP1);MSTRG.14820(PARC);MSTRG.14821(PARC)
Ubiquitin mediated proteolysis	ko04120	PD00010860(APC13);PD00017962(DDB1);PD00022347(CDC20-1);MSTRG.14767(UBI11)
alpha-Linolenic acid metabolism	ko00592	PD00011184(AOS3);PD00021264(DOX1)
DNA replication	ko03030	PD00023603(MCM4);PD00028472(POLA)
Glycosaminoglycan degradation	ko00531	PD00012093(Hgsnat)
Homologous recombination	ko03440	PD00017211(DSS1(V));PD00021542(CLSY2)
