# Supplementary material for: Environmental Factors, Developmental Genes and Oxidative Stress Determine Inter-Species Variability in Seed Longevity in Salicaceae
Source: Plants (Basel). 2025 Sep 13;14(18):2861. doi: 10.3390/plants14182861 (PMC12473942; doi:10.3390/plants14182861)
Supplement: Supplementary file 1 [file plants-14-02861-s001.zip › Data S7 glutathione metabolism.xls]

## Sheet: Glutathione metabolism
P.Euphratica
id	Euphratica0d_mean	Euphratica10d_mean	log2(fc)	PValue	FDR
ncbi_105129377	1.07267	0.207667	-2.36886	0.0144873	0.443274
ncbi_105137450	4.86933	2.32133	-1.06877	0.00225899	0.197858
ncbi_105137659	5.943	2.482	-1.25969	0.023764	0.521948
ncbi_105115514	59.9983	96.1947	0.681034	0.000164382	0.0465549
ncbi_105137453	4.11567	2.70467	-0.605675	0.0311868	0.57064
P.Davidiana
id	Davidiana0d_mean	Davidiana10d_mean	log2(fc)	PValue	FDR
PD00015641	4.16167	4.33267	0.0580938	0.968762	1
PD00020637	1.01433	0.493333	-1.0399	0.195876	0.728822
MSTRG.14821 (70%)	2.68567	4.318	0.685083	0.0182215	0.204185
PD00009553	47.2413	56.807	0.266019	0.0255682	0.252832
PD00015642	2.919	3.09467	0.0843098	0.9565	1
